# Supplementary material for: Mitigating algorithmic unfairness arising from forgetfulness of medical records in clinical artificial intelligence
Source: Nat Commun. 2026 May 4;17:6009. doi: 10.1038/s41467-026-72601-7 (PMC13346932; doi:10.1038/s41467-026-72601-7)
Supplement: Supplementary file 4 — Source Data [file 41467_2026_72601_MOESM4_ESM.xlsx]

## Sheet: Fig 1a
	Figure1a OUH EO-TP				Figure1a OUH EO-FP				Figure1a PUH EO-TP				Figure1a PUH EO-FP				Figure1a UHB EO-TP				Figure1a UHB EO-FP				Figure1a BH EO-TP				Figure1a BH EO-FP
	Dataset	Method	Value		Dataset	Method	Value		Dataset	Method	Value		Dataset	Method	Value		Dataset	Method	Value		Dataset	Method	Value		Dataset	Method	Value		Dataset	Method	Value
	OUH	FU	0.0578591		OUH	FU	0.0490196		PUH	FU	0.0820976		PUH	FU	0.0489162		UHB	FU	0.0909091		UHB	FU	0.0254362		BH	FU	0.15		BH	FU	0.151577
	OUH	FU	0.0577857		OUH	FU	0.0495456		PUH	FU	0.0802441		PUH	FU	0.0460606		UHB	FU	0.0888831		UHB	FU	0.013692		BH	FU	0.133333		BH	FU	0.149211
	OUH	FU	0.0570863		OUH	FU	0.0490196		PUH	FU	0.0779271		PUH	FU	0.0444444		UHB	FU	0.089199		UHB	FU	0.0131245		BH	FU	0.133333		BH	FU	0.151577
	OUH	FU	0.0584988		OUH	FU	0.0490196		PUH	FU	0.0820976		PUH	FU	0.04375		UHB	FU	0.0894156		UHB	FU	0.022745		BH	FU	0.147757		BH	FU	0.15
	OUH	FU	0.0554126		OUH	FU	0.0490196		PUH	FU	0.0638278		PUH	FU	0.0460606		UHB	FU	0.092437		UHB	FU	0.023905		BH	FU	0.133333		BH	FU	0.15182
	OUH	FU	0.0501648		OUH	FU	0.0459424		PUH	FU	0.0831474		PUH	FU	0.0393939		UHB	FU	0.0890909		UHB	FU	0.0204428		BH	FU	0.1		BH	FU	0.139016
	OUH	FU	0.04759		OUH	FU	0.0446888		PUH	FU	0.0652473		PUH	FU	0.0435606		UHB	FU	0.10084		UHB	FU	0.0203756		BH	FU	0.0833333		BH	FU	0.138607
	OUH	FU	0.0497362		OUH	FU	0.0445304		PUH	FU	0.0693681		PUH	FU	0.0393939		UHB	FU	0.0909091		UHB	FU	0.01938		BH	FU	0.1		BH	FU	0.140673
	OUH	FU	0.0498834		OUH	FU	0.0449203		PUH	FU	0.0741667		PUH	FU	0.0393939		UHB	FU	0.0909091		UHB	FU	0.0254455		BH	FU	0.0833333		BH	FU	0.148571
	OUH	FU	0.0487491		OUH	FU	0.0453145		PUH	FU	0.0830422		PUH	FU	0.0345277		UHB	FU	0.0909091		UHB	FU	0.0205388		BH	FU	0.125		BH	FU	0.134694
	OUH	FU	0.0446291		OUH	FU	0.0436004		PUH	FU	0.0774791		PUH	FU	0.0413339		UHB	FU	0.106061		UHB	FU	0.0234703		BH	FU	0.13125		BH	FU	0.114754
	OUH	FU	0.0461957		OUH	FU	0.0444216		PUH	FU	0.0492354		PUH	FU	0.0435606		UHB	FU	0.0865546		UHB	FU	0.0178535		BH	FU	0.0833333		BH	FU	0.12183
	OUH	FU	0.0450155		OUH	FU	0.0434048		PUH	FU	0.0492354		PUH	FU	0.0420128		UHB	FU	0.0837209		UHB	FU	0.0210255		BH	FU	0.112168		BH	FU	0.122875
	OUH	FU	0.0461957		OUH	FU	0.0440305		PUH	FU	0.0497097		PUH	FU	0.0394694		UHB	FU	0.097561		UHB	FU	0.0218438		BH	FU	0.0833333		BH	FU	0.118826
	OUH	FU	0.045509		OUH	FU	0.0438643		PUH	FU	0.0496988		PUH	FU	0.033871		UHB	FU	0.0633721		UHB	FU	0.0201485		BH	FU	0.1		BH	FU	0.143443
	OUH	GA	0.0589855		OUH	GA	0.0553		PUH	GA	0.0927556		PUH	GA	0.048889		UHB	GA	0.0959091		UHB	GA	0.0265281		BH	GA	0.148334		BH	GA	0.15
	OUH	GA	0.0561994		OUH	GA	0.0553752		PUH	GA	0.0936631		PUH	GA	0.0453768		UHB	GA	0.0909091		UHB	GA	0.0234507		BH	GA	0.13125		BH	GA	0.15252
	OUH	GA	0.0598888		OUH	GA	0.05189		PUH	GA	0.0885851		PUH	GA	0.0496683		UHB	GA	0.0874807		UHB	GA	0.0249888		BH	GA	0.148762		BH	GA	0.153485
	OUH	GA	0.0623712		OUH	GA	0.0510462		PUH	GA	0.0806777		PUH	GA	0.0460971		UHB	GA	0.0909091		UHB	GA	0.0178193		BH	GA	0.15		BH	GA	0.151206
	OUH	GA	0.0613461		OUH	GA	0.0508719		PUH	GA	0.0913655		PUH	GA	0.0457663		UHB	GA	0.0835378		UHB	GA	0.0242088		BH	GA	0.148667		BH	GA	0.147903
	OUH	GA	0.073063		OUH	GA	0.0679619		PUH	GA	0.138009		PUH	GA	0.05		UHB	GA	0.0851953		UHB	GA	0.039474		BH	GA	0.151734		BH	GA	0.14614
	OUH	GA	0.0606215		OUH	GA	0.0639993		PUH	GA	0.104029		PUH	GA	0.0444444		UHB	GA	0.101744		UHB	GA	0.0260785		BH	GA	0.15		BH	GA	0.145614
	OUH	GA	0.058705		OUH	GA	0.0652498		PUH	GA	0.129781		PUH	GA	0.0651515		UHB	GA	0.0988372		UHB	GA	0.0443303		BH	GA	0.15		BH	GA	0.148163
	OUH	GA	0.0708076		OUH	GA	0.0613276		PUH	GA	0.113691		PUH	GA	0.0540404		UHB	GA	0.0909091		UHB	GA	0.0372153		BH	GA	0.14375		BH	GA	0.148673
	OUH	GA	0.0517698		OUH	GA	0.0601903		PUH	GA	0.102656		PUH	GA	0.0555556		UHB	GA	0.0813327		UHB	GA	0.0238994		BH	GA	0.15		BH	GA	0.138934
	OUH	GA	0.0727718		OUH	GA	0.0656109		PUH	GA	0.154167		PUH	GA	0.05		UHB	GA	0.129268		UHB	GA	0.0477602		BH	GA	0.15119		BH	GA	0.163934
	OUH	GA	0.0697128		OUH	GA	0.0611341		PUH	GA	0.170528		PUH	GA	0.0540404		UHB	GA	0.12439		UHB	GA	0.0529172		BH	GA	0.15486		BH	GA	0.155738
	OUH	GA	0.0542101		OUH	GA	0.0670367		PUH	GA	0.154167		PUH	GA	0.0444444		UHB	GA	0.117073		UHB	GA	0.0361639		BH	GA	0.151965		BH	GA	0.147541
	OUH	GA	0.0625		OUH	GA	0.0630468		PUH	GA	0.121886		PUH	GA	0.0480262		UHB	GA	0.0757576		UHB	GA	0.0363054		BH	GA	0.153237		BH	GA	0.1375
	OUH	GA	0.071999		OUH	GA	0.0613276		PUH	GA	0.138122		PUH	GA	0.05		UHB	GA	0.117647		UHB	GA	0.0486057		BH	GA	0.151042		BH	GA	0.122951
	OUH	CR	0.0561594		OUH	CR	0.0527359		PUH	CR	0.0839135		PUH	CR	0.0454879		UHB	CR	0.0878172		UHB	CR	0.025333		BH	CR	0.150248		BH	CR	0.143443
	OUH	CR	0.0565665		OUH	CR	0.0408825		PUH	CR	0.0855422		PUH	CR	0.0498106		UHB	CR	0.100651		UHB	CR	0.0267548		BH	CR	0.148334		BH	CR	0.150582
	OUH	CR	0.0600528		OUH	CR	0.0510462		PUH	CR	0.0861722		PUH	CR	0.0444444		UHB	CR	0.0870501		UHB	CR	0.0240117		BH	CR	0.148667		BH	CR	0.158163
	OUH	CR	0.0512914		OUH	CR	0.0490196		PUH	CR	0.0837386		PUH	CR	0.0493694		UHB	CR	0.0930233		UHB	CR	0.0203031		BH	CR	0.149149		BH	CR	0.151
	OUH	CR	0.06073		OUH	CR	0.0540814		PUH	CR	0.0803571		PUH	CR	0.0386956		UHB	CR	0.0909091		UHB	CR	0.0207095		BH	CR	0.15052		BH	CR	0.155248
	OUH	CR	0.0670262		OUH	CR	0.0669093		PUH	CR	0.0916667		PUH	CR	0.0633333		UHB	CR	0.12561		UHB	CR	0.0688394		BH	CR	0.14375		BH	CR	0.158672
	OUH	CR	0.065407		OUH	CR	0.062298		PUH	CR	0.1		PUH	CR	0.0402778		UHB	CR	0.136628		UHB	CR	0.0399801		BH	CR	0.149583		BH	CR	0.15386
	OUH	CR	0.068431		OUH	CR	0.0640549		PUH	CR	0.0858516		PUH	CR	0.0457932		UHB	CR	0.122536		UHB	CR	0.0317706		BH	CR	0.145		BH	CR	0.142857
	OUH	CR	0.0526521		OUH	CR	0.0397755		PUH	CR	0.114979		PUH	CR	0.0523586		UHB	CR	0.128571		UHB	CR	0.0410092		BH	CR	0.147757		BH	CR	0.143878
	OUH	CR	0.0682408		OUH	CR	0.0547511		PUH	CR	0.0885989		PUH	CR	0.0575758		UHB	CR	0.111765		UHB	CR	0.0398978		BH	CR	0.135435		BH	CR	0.146684
	OUH	CR	0.0556677		OUH	CR	0.0637255		PUH	CR	0.0899598		PUH	CR	0.0540215		UHB	CR	0.116279		UHB	CR	0.0186899		BH	CR	0.25		BH	CR	0.14241
	OUH	CR	0.0677808		OUH	CR	0.0717893		PUH	CR	0.102468		PUH	CR	0.0505051		UHB	CR	0.105292		UHB	CR	0.0297078		BH	CR	0.25		BH	CR	0.162982
	OUH	CR	0.0647033		OUH	CR	0.069263		PUH	CR	0.128881		PUH	CR	0.0576266		UHB	CR	0.101173		UHB	CR	0.043008		BH	CR	0.18		BH	CR	0.150451
	OUH	CR	0.0705829		OUH	CR	0.0555556		PUH	CR	0.103908		PUH	CR	0.0727273		UHB	CR	0.101744		UHB	CR	0.0469867		BH	CR	0.25		BH	CR	0.150175
	OUH	CR	0.0714286		OUH	CR	0.071339		PUH	CR	0.104167		PUH	CR	0.0560606		UHB	CR	0.119748		UHB	CR	0.0431281		BH	CR	0.25		BH	CR	0.147959
	OUH	CF	0.0634058		OUH	CF	0.0495262		PUH	CF	0.0806881		PUH	CF	0.0583333		UHB	CF	0.088875		UHB	CF	0.0244445		BH	CF	0.153125		BH	CF	0.155991
	OUH	CF	0.0607635		OUH	CF	0.0452429		PUH	CF	0.0875		PUH	CF	0.0347004		UHB	CF	0.10084		UHB	CF	0.0218005		BH	CF	0.149414		BH	CF	0.150748
	OUH	CF	0.0619226		OUH	CF	0.0681943		PUH	CF	0.0916667		PUH	CF	0.0649621		UHB	CF	0.0909091		UHB	CF	0.0181105		BH	CF	0.156865		BH	CF	0.145464
	OUH	CF	0.0597826		OUH	CF	0.0491938		PUH	CF	0.0820976		PUH	CF	0.0587121		UHB	CF	0.0757576		UHB	CF	0.027192		BH	CF	0.151763		BH	CF	0.142245
	OUH	CF	0.0625		OUH	CF	0.0502629		PUH	CF	0.0916667		PUH	CF	0.0411032		UHB	CF	0.0959302		UHB	CF	0.0241263		BH	CF	0.1425		BH	CF	0.125
	OUH	CF	0.0683254		OUH	CF	0.0753009		PUH	CF	0.110897		PUH	CF	0.044922		UHB	CF	0.135366		UHB	CF	0.0563185		BH	CF	0.15		BH	CF	0.15
	OUH	CF	0.0785173		OUH	CF	0.0752137		PUH	CF	0.104167		PUH	CF	0.04375		UHB	CF	0.15		UHB	CF	0.0479755		BH	CF	0.157836		BH	CF	0.147143
	OUH	CF	0.0823813		OUH	CF	0.0666772		PUH	CF	0.101541		PUH	CF	0.060125		UHB	CF	0.105042		UHB	CF	0.0527032		BH	CF	0.15		BH	CF	0.1375
	OUH	CF	0.0838317		OUH	CF	0.0527586		PUH	CF	0.10156		PUH	CF	0.0666667		UHB	CF	0.119512		UHB	CF	0.0312959		BH	CF	0.147954		BH	CF	0.1375
	OUH	CF	0.0624034		OUH	CF	0.069677		PUH	CF	0.0875		PUH	CF	0.0923333		UHB	CF	0.116279		UHB	CF	0.0301482		BH	CF	0.153		BH	CF	0.15
	OUH	CF	0.0740262		OUH	CF	0.0851371		PUH	CF	0.0892857		PUH	CF	0.0698729		UHB	CF	0.132417		UHB	CF	0.0451545		BH	CF	0.171875		BH	CF	0.152131
	OUH	CF	0.0833333		OUH	CF	0.0716089		PUH	CF	0.0910027		PUH	CF	0.0732323		UHB	CF	0.107317		UHB	CF	0.0525688		BH	CF	0.152885		BH	CF	0.139344
	OUH	CF	0.0766862		OUH	CF	0.0768398		PUH	CF	0.0983163		PUH	CF	0.0691919		UHB	CF	0.124242		UHB	CF	0.0526315		BH	CF	0.150597		BH	CF	0.138163
	OUH	CF	0.0803571		OUH	CF	0.0846291		PUH	CF	0.0879121		PUH	CF	0.0377801		UHB	CF	0.135324		UHB	CF	0.0242434		BH	CF	0.171875		BH	CF	0.164918
	OUH	CF	0.0638846		OUH	CF	0.0595238		PUH	CF	0.0858048		PUH	CF	0.0888889		UHB	CF	0.126829		UHB	CF	0.0516803		BH	CF	0.151046		BH	CF	0.142857
	OUH	SCRUB	0.0678438		OUH	SCRUB	0.0597042		PUH	SCRUB	0.0866667		PUH	SCRUB	0.0484848		UHB	SCRUB	0.103361		UHB	SCRUB	0.02806		BH	SCRUB	0.12		BH	SCRUB	0.158163
	OUH	SCRUB	0.064271		OUH	SCRUB	0.052202		PUH	SCRUB	0.0816342		PUH	SCRUB	0.0411284		UHB	SCRUB	0.0909091		UHB	SCRUB	0.0276867		BH	SCRUB	0.149149		BH	SCRUB	0.153663
	OUH	SCRUB	0.0534518		OUH	SCRUB	0.0492226		PUH	SCRUB	0.0774637		PUH	SCRUB	0.0409091		UHB	SCRUB	0.0909091		UHB	SCRUB	0.0262149		BH	SCRUB	0.146		BH	SCRUB	0.148947
	OUH	SCRUB	0.0564771		OUH	SCRUB	0.0490248		PUH	SCRUB	0.0865369		PUH	SCRUB	0.0555556		UHB	SCRUB	0.0909091		UHB	SCRUB	0.0216133		BH	SCRUB	0.149835		BH	SCRUB	0.15376
	OUH	SCRUB	0.0642245		OUH	SCRUB	0.0476342		PUH	SCRUB	0.0851467		PUH	SCRUB	0.0453089		UHB	SCRUB	0.0970979		UHB	SCRUB	0.017553		BH	SCRUB	0.15427		BH	SCRUB	0.144386
	OUH	SCRUB	0.0610817		OUH	SCRUB	0.0601985		PUH	SCRUB	0.104167		PUH	SCRUB	0.0484848		UHB	SCRUB	0.0833333		UHB	SCRUB	0.0347847		BH	SCRUB	0.125		BH	SCRUB	0.19
	OUH	SCRUB	0.0670402		OUH	SCRUB	0.0480769		PUH	SCRUB	0.122393		PUH	SCRUB	0.0560606		UHB	SCRUB	0.0872093		UHB	SCRUB	0.0322175		BH	SCRUB	0.122767		BH	SCRUB	0.146842
	OUH	SCRUB	0.062817		OUH	SCRUB	0.0532051		PUH	SCRUB	0.104167		PUH	SCRUB	0.0505051		UHB	SCRUB	0.104553		UHB	SCRUB	0.0304352		BH	SCRUB	0.13125		BH	SCRUB	0.146135
	OUH	SCRUB	0.0604714		OUH	SCRUB	0.0521368		PUH	SCRUB	0.133333		PUH	SCRUB	0.0409091		UHB	SCRUB	0.0843023		UHB	SCRUB	0.0262093		BH	SCRUB	0.132148		BH	SCRUB	0.145
	OUH	SCRUB	0.0585167		OUH	SCRUB	0.0536347		PUH	SCRUB	0.146026		PUH	SCRUB	0.0507576		UHB	SCRUB	0.0930233		UHB	SCRUB	0.026363		BH	SCRUB	0.166667		BH	SCRUB	0.155738
	OUH	SCRUB	0.0838012		OUH	SCRUB	0.05871		PUH	SCRUB	0.107907		PUH	SCRUB	0.0484848		UHB	SCRUB	0.112084		UHB	SCRUB	0.0325198		BH	SCRUB	0.166667		BH	SCRUB	0.140816
	OUH	SCRUB	0.081678		OUH	SCRUB	0.0482026		PUH	SCRUB	0.152083		PUH	SCRUB	0.054094		UHB	SCRUB	0.120581		UHB	SCRUB	0.03441		BH	SCRUB	0.14		BH	SCRUB	0.172131
	OUH	SCRUB	0.0650836		OUH	SCRUB	0.0444444		PUH	SCRUB	0.132934		PUH	SCRUB	0.0487518		UHB	SCRUB	0.102919		UHB	SCRUB	0.0273961		BH	SCRUB	0.135094		BH	SCRUB	0.142498
	OUH	SCRUB	0.0679348		OUH	SCRUB	0.0703348		PUH	SCRUB	0.126135		PUH	SCRUB	0.0516165		UHB	SCRUB	0.118182		UHB	SCRUB	0.0372464		BH	SCRUB	0.163406		BH	SCRUB	0.125
	OUH	SCRUB	0.0534783		OUH	SCRUB	0.0493259		PUH	SCRUB	0.13823		PUH	SCRUB	0.05		UHB	SCRUB	0.0995887		UHB	SCRUB	0.0325271		BH	SCRUB	0.166667		BH	SCRUB	0.14
	OUH	ORTHO	0.0594367		OUH	ORTHO	0.0474508		PUH	ORTHO	0.0828566		PUH	ORTHO	0.0484848		UHB	ORTHO	0.0909091		UHB	ORTHO	0.0259511		BH	ORTHO	0.148667		BH	ORTHO	0.148335
	OUH	ORTHO	0.0621012		OUH	ORTHO	0.0534187		PUH	ORTHO	0.0792247		PUH	ORTHO	0.0484848		UHB	ORTHO	0.104651		UHB	ORTHO	0.0299237		BH	ORTHO	0.148733		BH	ORTHO	0.150718
	OUH	ORTHO	0.0617694		OUH	ORTHO	0.0453113		PUH	ORTHO	0.0862639		PUH	ORTHO	0.045622		UHB	ORTHO	0.092437		UHB	ORTHO	0.0198157		BH	ORTHO	0.148727		BH	ORTHO	0.149331
	OUH	ORTHO	0.0583104		OUH	ORTHO	0.0461044		PUH	ORTHO	0.102049		PUH	ORTHO	0.04375		UHB	ORTHO	0.0922587		UHB	ORTHO	0.019925		BH	ORTHO	0.152285		BH	ORTHO	0.15289
	OUH	ORTHO	0.0777628		OUH	ORTHO	0.0861111		PUH	ORTHO	0.0783816		PUH	ORTHO	0.0438607		UHB	ORTHO	0.0784314		UHB	ORTHO	0.0268625		BH	ORTHO	0.154256		BH	ORTHO	0.151
	OUH	ORTHO	0.0604977		OUH	ORTHO	0.0663235		PUH	ORTHO	0.0884906		PUH	ORTHO	0.0444444		UHB	ORTHO	0.0901628		UHB	ORTHO	0.0203853		BH	ORTHO	0.154256		BH	ORTHO	0.150246
	OUH	ORTHO	0.0654432		OUH	ORTHO	0.0664842		PUH	ORTHO	0.0921609		PUH	ORTHO	0.04		UHB	ORTHO	0.08937		UHB	ORTHO	0.0244255		BH	ORTHO	0.14375		BH	ORTHO	0.155738
	OUH	ORTHO	0.0703601		OUH	ORTHO	0.0472531		PUH	ORTHO	0.0866702		PUH	ORTHO	0.0454545		UHB	ORTHO	0.0893939		UHB	ORTHO	0.0270464		BH	ORTHO	0.1375		BH	ORTHO	0.151639
	OUH	ORTHO	0.0651077		OUH	ORTHO	0.0442608		PUH	ORTHO	0.0798605		PUH	ORTHO	0.0479167		UHB	ORTHO	0.101744		UHB	ORTHO	0.0243196		BH	ORTHO	0.146875		BH	ORTHO	0.151347
	OUH	ORTHO	0.0767353		OUH	ORTHO	0.0403741		PUH	ORTHO	0.0801957		PUH	ORTHO	0.0652778		UHB	ORTHO	0.0885963		UHB	ORTHO	0.0208359		BH	ORTHO	0.15		BH	ORTHO	0.148962
	OUH	ORTHO	0.052079		OUH	ORTHO	0.060194		PUH	ORTHO	0.0807546		PUH	ORTHO	0.0835185		UHB	ORTHO	0.0772848		UHB	ORTHO	0.0253779		BH	ORTHO	0.152636		BH	ORTHO	0.151639
	OUH	ORTHO	0.0666795		OUH	ORTHO	0.0690174		PUH	ORTHO	0.0647653		PUH	ORTHO	0.0436364		UHB	ORTHO	0.0943176		UHB	ORTHO	0.0216753		BH	ORTHO	0.146875		BH	ORTHO	0.133863
	OUH	ORTHO	0.0718276		OUH	ORTHO	0.0572219		PUH	ORTHO	0.0812895		PUH	ORTHO	0.0566802		UHB	ORTHO	0.0916908		UHB	ORTHO	0.0244105		BH	ORTHO	0.152243		BH	ORTHO	0.135095
	OUH	ORTHO	0.0655705		OUH	ORTHO	0.0625165		PUH	ORTHO	0.086339		PUH	ORTHO	0.0519025		UHB	ORTHO	0.0910089		UHB	ORTHO	0.0242721		BH	ORTHO	0.15682		BH	ORTHO	0.135773
	OUH	ORTHO	0.0582728		OUH	ORTHO	0.0429585		PUH	ORTHO	0.0601494		PUH	ORTHO	0.0541667		UHB	ORTHO	0.083036		UHB	ORTHO	0.0275472		BH	ORTHO	0.153124		BH	ORTHO	0.150796

## Sheet: Fig 1b
	Figure1b CURIAL-Combined EO-TP					Figure1b CURIAL-Combined EO-FP
	Dataset	Method	Value			Dataset	Method	Value
	CURIAL-Combined	FU	0.00987025			CURIAL-Combined	FU	0.0145352
	CURIAL-Combined	FU	0.00791139			CURIAL-Combined	FU	0.0218311
	CURIAL-Combined	FU	0.011271			CURIAL-Combined	FU	0.0166377
	CURIAL-Combined	FU	0.0122061			CURIAL-Combined	FU	0.0155734
	CURIAL-Combined	FU	0.00657372			CURIAL-Combined	FU	0.0185699
	CURIAL-Combined	FU	0.00931887			CURIAL-Combined	FU	0.01449
	CURIAL-Combined	FU	0.013098			CURIAL-Combined	FU	0.0135088
	CURIAL-Combined	FU	0.0135202			CURIAL-Combined	FU	0.0142179
	CURIAL-Combined	FU	0.0129604			CURIAL-Combined	FU	0.013872
	CURIAL-Combined	FU	0.0115946			CURIAL-Combined	FU	0.0159175
	CURIAL-Combined	FU	0.00500795			CURIAL-Combined	FU	0.00928919
	CURIAL-Combined	FU	0.0073566			CURIAL-Combined	FU	0.00968623
	CURIAL-Combined	FU	0.00892236			CURIAL-Combined	FU	0.0101362
	CURIAL-Combined	FU	0.00840044			CURIAL-Combined	FU	0.0109038
	CURIAL-Combined	FU	0.00510737			CURIAL-Combined	FU	0.0101663
	CURIAL-Combined	GA	0.0133214			CURIAL-Combined	GA	0.0202842
	CURIAL-Combined	GA	0.0173352			CURIAL-Combined	GA	0.0224351
	CURIAL-Combined	GA	0.0152795			CURIAL-Combined	GA	0.0220892
	CURIAL-Combined	GA	0.0170283			CURIAL-Combined	GA	0.0253658
	CURIAL-Combined	GA	0.0181376			CURIAL-Combined	GA	0.0257692
	CURIAL-Combined	GA	0.0236598			CURIAL-Combined	GA	0.0215612
	CURIAL-Combined	GA	0.021982			CURIAL-Combined	GA	0.0256497
	CURIAL-Combined	GA	0.0290828			CURIAL-Combined	GA	0.0260718
	CURIAL-Combined	GA	0.0186961			CURIAL-Combined	GA	0.0210103
	CURIAL-Combined	GA	0.0113929			CURIAL-Combined	GA	0.0298162
	CURIAL-Combined	GA	0.0100531			CURIAL-Combined	GA	0.0267522
	CURIAL-Combined	GA	0.0132967			CURIAL-Combined	GA	0.0212557
	CURIAL-Combined	GA	0.0244881			CURIAL-Combined	GA	0.0262087
	CURIAL-Combined	GA	0.0308173			CURIAL-Combined	GA	0.0274016
	CURIAL-Combined	GA	0.00797793			CURIAL-Combined	GA	0.0232066
	CURIAL-Combined	CR	0.0146172			CURIAL-Combined	CR	0.0232377
	CURIAL-Combined	CR	0.0195918			CURIAL-Combined	CR	0.0197391
	CURIAL-Combined	CR	0.0077791			CURIAL-Combined	CR	0.024228
	CURIAL-Combined	CR	0.015931			CURIAL-Combined	CR	0.030878
	CURIAL-Combined	CR	0.00841028			CURIAL-Combined	CR	0.0272133
	CURIAL-Combined	CR	0.0389901			CURIAL-Combined	CR	0.02866
	CURIAL-Combined	CR	0.0190315			CURIAL-Combined	CR	0.0208785
	CURIAL-Combined	CR	0.0199713			CURIAL-Combined	CR	0.0244248
	CURIAL-Combined	CR	0.0345158			CURIAL-Combined	CR	0.0256036
	CURIAL-Combined	CR	0.0274257			CURIAL-Combined	CR	0.0321251
	CURIAL-Combined	CR	0.0349952			CURIAL-Combined	CR	0.034127
	CURIAL-Combined	CR	0.0261266			CURIAL-Combined	CR	0.0460722
	CURIAL-Combined	CR	0.0296376			CURIAL-Combined	CR	0.021068
	CURIAL-Combined	CR	0.0202404			CURIAL-Combined	CR	0.0219172
	CURIAL-Combined	CR	0.0370614			CURIAL-Combined	CR	0.0414407
	CURIAL-Combined	CF	0.0159683			CURIAL-Combined	CF	0.0243887
	CURIAL-Combined	CF	0.0124316			CURIAL-Combined	CF	0.0173643
	CURIAL-Combined	CF	0.0116651			CURIAL-Combined	CF	0.0297204
	CURIAL-Combined	CF	0.0237417			CURIAL-Combined	CF	0.0177824
	CURIAL-Combined	CF	0.0174794			CURIAL-Combined	CF	0.0257721
	CURIAL-Combined	CF	0.0255288			CURIAL-Combined	CF	0.0163537
	CURIAL-Combined	CF	0.0134088			CURIAL-Combined	CF	0.0214977
	CURIAL-Combined	CF	0.0132547			CURIAL-Combined	CF	0.010385
	CURIAL-Combined	CF	0.018775			CURIAL-Combined	CF	0.0248151
	CURIAL-Combined	CF	0.0134421			CURIAL-Combined	CF	0.0397017
	CURIAL-Combined	CF	0.0133429			CURIAL-Combined	CF	0.0429364
	CURIAL-Combined	CF	0.0175219			CURIAL-Combined	CF	0.0246693
	CURIAL-Combined	CF	0.012637			CURIAL-Combined	CF	0.0280918
	CURIAL-Combined	CF	0.0155718			CURIAL-Combined	CF	0.0257656
	CURIAL-Combined	CF	0.0166986			CURIAL-Combined	CF	0.0412118
	CURIAL-Combined	SCRUB	0.0201435			CURIAL-Combined	SCRUB	0.0230508
	CURIAL-Combined	SCRUB	0.022455			CURIAL-Combined	SCRUB	0.0240369
	CURIAL-Combined	SCRUB	0.0106497			CURIAL-Combined	SCRUB	0.0207731
	CURIAL-Combined	SCRUB	0.0161003			CURIAL-Combined	SCRUB	0.0185262
	CURIAL-Combined	SCRUB	0.0285565			CURIAL-Combined	SCRUB	0.028205
	CURIAL-Combined	SCRUB	0.024849			CURIAL-Combined	SCRUB	0.0310877
	CURIAL-Combined	SCRUB	0.0252956			CURIAL-Combined	SCRUB	0.0178286
	CURIAL-Combined	SCRUB	0.0129596			CURIAL-Combined	SCRUB	0.0218779
	CURIAL-Combined	SCRUB	0.0236978			CURIAL-Combined	SCRUB	0.0287936
	CURIAL-Combined	SCRUB	0.0356024			CURIAL-Combined	SCRUB	0.0225557
	CURIAL-Combined	SCRUB	0.0233574			CURIAL-Combined	SCRUB	0.0280543
	CURIAL-Combined	SCRUB	0.0277564			CURIAL-Combined	SCRUB	0.0252787
	CURIAL-Combined	SCRUB	0.0203041			CURIAL-Combined	SCRUB	0.0255428
	CURIAL-Combined	SCRUB	0.00955739			CURIAL-Combined	SCRUB	0.0302436
	CURIAL-Combined	SCRUB	0.028923			CURIAL-Combined	SCRUB	0.0251079
	CURIAL-Combined	ORTHO	0.0128098			CURIAL-Combined	ORTHO	0.0231585
	CURIAL-Combined	ORTHO	0.0129273			CURIAL-Combined	ORTHO	0.0446237
	CURIAL-Combined	ORTHO	0.0135273			CURIAL-Combined	ORTHO	0.0512074
	CURIAL-Combined	ORTHO	0.0113369			CURIAL-Combined	ORTHO	0.0271636
	CURIAL-Combined	ORTHO	0.0177949			CURIAL-Combined	ORTHO	0.0456391
	CURIAL-Combined	ORTHO	0.0202785			CURIAL-Combined	ORTHO	0.016845
	CURIAL-Combined	ORTHO	0.0364118			CURIAL-Combined	ORTHO	0.0238291
	CURIAL-Combined	ORTHO	0.0212599			CURIAL-Combined	ORTHO	0.0157216
	CURIAL-Combined	ORTHO	0.0273138			CURIAL-Combined	ORTHO	0.0320153
	CURIAL-Combined	ORTHO	0.023884			CURIAL-Combined	ORTHO	0.0294774
	CURIAL-Combined	ORTHO	0.0200068			CURIAL-Combined	ORTHO	0.0228995
	CURIAL-Combined	ORTHO	0.0198858			CURIAL-Combined	ORTHO	0.0200371
	CURIAL-Combined	ORTHO	0.0178971			CURIAL-Combined	ORTHO	0.0164337
	CURIAL-Combined	ORTHO	0.0252606			CURIAL-Combined	ORTHO	0.0266447
	CURIAL-Combined	ORTHO	0.0225171			CURIAL-Combined	ORTHO	0.0327442

## Sheet: Fig 1c
	Figure1c eICU EO-TP								Figure1c eICU EO-FP
	Forgetting Ratio	Method	Scatter Value	Box-Mean	Box-bar-SD				Forgetting Ratio	Method	Scatter Value	Box-Mean	Box-bar-SD
	1	FU		0.0320396	0.000764087				1	FU		0.0126447	0.000460341
	1	FU	0.0335213						1	FU	0.0135005
	1	FU	0.0319745						1	FU	0.0126815
	1	FU	0.0314757						1	FU	0.0124941
	1	FU	0.0314757						1	FU	0.0121558
	1	FU	0.0317505						1	FU	0.0123915
	1	FU	0.0335213						1	FU	0.0135005
	1	FU	0.0319745						1	FU	0.0126815
	1	FU	0.0314757						1	FU	0.0124941
	1	FU	0.0314757						1	FU	0.0121558
	1	FU	0.0317505						1	FU	0.0123915
	1	GA		0.043459	0.00494628				1	GA		0.0176431	0.00179267
	1	GA	0.0477941						1	GA	0.0199075
	1	GA	0.0395082						1	GA	0.0165017
	1	GA	0.0464843						1	GA	0.0152858
	1	GA	0.0477941						1	GA	0.016972
	1	GA	0.0357143						1	GA	0.0195485
	1	GA	0.0477941						1	GA	0.0199075
	1	GA	0.0395082						1	GA	0.0165017
	1	GA	0.0464843						1	GA	0.0152858
	1	GA	0.0477941						1	GA	0.016972
	1	GA	0.0357143						1	GA	0.0195485
	1	CR		0.0443408	0.00672252				1	CR		0.0132667	0.00230233
	1	CR	0.0457704						1	CR	0.0140149
	1	CR	0.0557141						1	CR	0.0173628
	1	CR	0.0357143						1	CR	0.0121571
	1	CR	0.0398622						1	CR	0.0120926
	1	CR	0.0446429						1	CR	0.0107062
	1	CR	0.0457704						1	CR	0.0140149
	1	CR	0.0557141						1	CR	0.0173628
	1	CR	0.0357143						1	CR	0.0121571
	1	CR	0.0398622						1	CR	0.0120926
	1	CR	0.0446429						1	CR	0.0107062
	1	CF		0.0483077	0.00379894				1	CF		0.0136737	0.00286912
	1	CF	0.0429276						1	CF	0.0113645
	1	CF	0.0491888						1	CF	0.0173531
	1	CF	0.0474047						1	CF	0.0101669
	1	CF	0.0473322						1	CF	0.0127789
	1	CF	0.0546851						1	CF	0.0167053
	1	CF	0.0429276						1	CF	0.0113645
	1	CF	0.0491888						1	CF	0.0173531
	1	CF	0.0474047						1	CF	0.0101669
	1	CF	0.0473322						1	CF	0.0127789
	1	CF	0.0546851						1	CF	0.0167053
	1	SCRUB		0.047147	0.0084906				1	SCRUB		0.0190728	0.00713691
	1	SCRUB	0.0430672						1	SCRUB	0.0253422
	1	SCRUB	0.0446336						1	SCRUB	0.0291588
	1	SCRUB	0.0367647						1	SCRUB	0.0100307
	1	SCRUB	0.0490917						1	SCRUB	0.0170196
	1	SCRUB	0.0621775						1	SCRUB	0.0138127
	1	SCRUB	0.0430672						1	SCRUB	0.0253422
	1	SCRUB	0.0446336						1	SCRUB	0.0291588
	1	SCRUB	0.0367647						1	SCRUB	0.0100307
	1	SCRUB	0.0490917						1	SCRUB	0.0170196
	1	SCRUB	0.0621775						1	SCRUB	0.0138127
	1	ORTHO		0.0474518	0.01272				1	ORTHO		0.0166898	0.00178426
	1	ORTHO	0.0566774						1	ORTHO	0.0178461
	1	ORTHO	0.0380856						1	ORTHO	0.0193588
	1	ORTHO	0.0600869						1	ORTHO	0.0151568
	1	ORTHO	0.0553194						1	ORTHO	0.0144302
	1	ORTHO	0.0270898						1	ORTHO	0.016657
	1	ORTHO	0.0566774						1	ORTHO	0.0178461
	1	ORTHO	0.0380856						1	ORTHO	0.0193588
	1	ORTHO	0.0600869						1	ORTHO	0.0151568
	1	ORTHO	0.0553194						1	ORTHO	0.0144302
	1	ORTHO	0.0270898						1	ORTHO	0.016657
	5	FU		0.0390467	0.00154319				5	FU		0.0180232	0.00114756
	5	FU	0.0399897						5	FU	0.0188745
	5	FU	0.0368926						5	FU	0.016024
	5	FU	0.0404412						5	FU	0.0188169
	5	FU	0.0374691						5	FU	0.0189653
	5	FU	0.0404412						5	FU	0.0174354
	5	FU	0.0399897						5	FU	0.0188745
	5	FU	0.0368926						5	FU	0.016024
	5	FU	0.0404412						5	FU	0.0188169
	5	FU	0.0374691						5	FU	0.0189653
	5	FU	0.0404412						5	FU	0.0174354
	5	GA		0.0476712	0.00932693				5	GA		0.0191049	0.00195375
	5	GA	0.0369674						5	GA	0.0183735
	5	GA	0.0372807						5	GA	0.0214619
	5	GA	0.0504386						5	GA	0.0193413
	5	GA	0.0611258						5	GA	0.0205412
	5	GA	0.0525435						5	GA	0.0158069
	5	GA	0.0369674						5	GA	0.0183735
	5	GA	0.0372807						5	GA	0.0214619
	5	GA	0.0504386						5	GA	0.0193413
	5	GA	0.0611258						5	GA	0.0205412
	5	GA	0.0525435						5	GA	0.0158069
	5	CR		0.0768152	0.0202408				5	CR		0.0235607	0.00440492
	5	CR	0.0784836						5	CR	0.0155305
	5	CR	0.0684314						5	CR	0.0290557
	5	CR	0.0694622						5	CR	0.0240598
	5	CR	0.114035						5	CR	0.0244918
	5	CR	0.0536636						5	CR	0.0246658
	5	CR	0.0784836						5	CR	0.0155305
	5	CR	0.0684314						5	CR	0.0290557
	5	CR	0.0694622						5	CR	0.0240598
	5	CR	0.114035						5	CR	0.0244918
	5	CR	0.0536636						5	CR	0.0246658
	5	CF		0.0697657	0.00443557				5	CF		0.0195841	0.00918578
	5	CF	0.0641646						5	CF	0.00879727
	5	CF	0.072995						5	CF	0.0244937
	5	CF	0.0735294						5	CF	0.00815025
	5	CF	0.0645181						5	CF	0.0288978
	5	CF	0.0736216						5	CF	0.0275813
	5	CF	0.0641646						5	CF	0.00879727
	5	CF	0.072995						5	CF	0.0244937
	5	CF	0.0735294						5	CF	0.00815025
	5	CF	0.0645181						5	CF	0.0288978
	5	CF	0.0736216						5	CF	0.0275813
	5	SCRUB		0.0749063	0.0120889				5	SCRUB		0.0233546	0.00382572
	5	SCRUB	0.0690713						5	SCRUB	0.027888
	5	SCRUB	0.0840336						5	SCRUB	0.0181922
	5	SCRUB	0.0866228						5	SCRUB	0.0261727
	5	SCRUB	0.0808824						5	SCRUB	0.0194636
	5	SCRUB	0.0539216						5	SCRUB	0.0250566
	5	SCRUB	0.0690713						5	SCRUB	0.027888
	5	SCRUB	0.0840336						5	SCRUB	0.0181922
	5	SCRUB	0.0866228						5	SCRUB	0.0261727
	5	SCRUB	0.0808824						5	SCRUB	0.0194636
	5	SCRUB	0.0539216						5	SCRUB	0.0250566
	5	ORTHO		0.0679977	0.00500002				5	ORTHO		0.0169511	0.00570367
	5	ORTHO	0.0630252						5	ORTHO	0.0172089
	5	ORTHO	0.0749308						5	ORTHO	0.010491
	5	ORTHO	0.0634819						5	ORTHO	0.0271896
	5	ORTHO	0.0654972						5	ORTHO	0.016919
	5	ORTHO	0.0730536						5	ORTHO	0.0129471
	5	ORTHO	0.0630252						5	ORTHO	0.0172089
	5	ORTHO	0.0749308						5	ORTHO	0.010491
	5	ORTHO	0.0634819						5	ORTHO	0.0271896
	5	ORTHO	0.0654972						5	ORTHO	0.016919
	5	ORTHO	0.0730536						5	ORTHO	0.0129471
	10	FU		0.0357012	0.000941791				10	FU		0.0132992	0.000555246
	10	FU	0.0362767						10	FU	0.0139445
	10	FU	0.035922						10	FU	0.0128531
	10	FU	0.0343082						10	FU	0.0124531
	10	FU	0.0350156						10	FU	0.0136437
	10	FU	0.0369836						10	FU	0.0136017
	10	FU	0.0362767						10	FU	0.0139445
	10	FU	0.035922						10	FU	0.0128531
	10	FU	0.0343082						10	FU	0.0124531
	10	FU	0.0350156						10	FU	0.0136437
	10	FU	0.0369836						10	FU	0.0136017
	10	GA		0.0571478	0.00274321				10	GA		0.0259426	0.00302582
	10	GA	0.0597168						10	GA	0.0296543
	10	GA	0.0535714						10	GA	0.028301
	10	GA	0.0552529						10	GA	0.0237775
	10	GA	0.056315						10	GA	0.0213324
	10	GA	0.060883						10	GA	0.0266478
	10	GA	0.0597168						10	GA	0.0296543
	10	GA	0.0535714						10	GA	0.028301
	10	GA	0.0552529						10	GA	0.0237775
	10	GA	0.056315						10	GA	0.0213324
	10	GA	0.060883						10	GA	0.0266478
	10	CR		0.0678193	0.0213038				10	CR		0.0279079	0.00899974
	10	CR	0.0594769						10	CR	0.0300909
	10	CR	0.0477296						10	CR	0.0298457
	10	CR	0.0548246						10	CR	0.0406428
	10	CR	0.108143						10	CR	0.0262709
	10	CR	0.0689223						10	CR	0.0126895
	10	CR	0.0594769						10	CR	0.0300909
	10	CR	0.0477296						10	CR	0.0298457
	10	CR	0.0548246						10	CR	0.0406428
	10	CR	0.108143						10	CR	0.0262709
	10	CR	0.0689223						10	CR	0.0126895
	10	CF		0.0782102	0.0124198				10	CF		0.0193128	0.00304024
	10	CF	0.0822368						10	CF	0.0201556
	10	CF	0.0714286						10	CF	0.0136635
	10	CF	0.0997807						10	CF	0.0199881
	10	CF	0.0745798						10	CF	0.0198616
	10	CF	0.0630252						10	CF	0.0228952
	10	CF	0.0822368						10	CF	0.0201556
	10	CF	0.0714286						10	CF	0.0136635
	10	CF	0.0997807						10	CF	0.0199881
	10	CF	0.0745798						10	CF	0.0198616
	10	CF	0.0630252						10	CF	0.0228952
	10	SCRUB		0.0752241	0.0173574				10	SCRUB		0.0196931	0.004397
	10	SCRUB	0.0767544						10	SCRUB	0.015638
	10	SCRUB	0.10321						10	SCRUB	0.017952
	10	SCRUB	0.0807087						10	SCRUB	0.0282445
	10	SCRUB	0.0514706						10	SCRUB	0.018683
	10	SCRUB	0.0639764						10	SCRUB	0.0179478
	10	SCRUB	0.0767544						10	SCRUB	0.015638
	10	SCRUB	0.10321						10	SCRUB	0.017952
	10	SCRUB	0.0807087						10	SCRUB	0.0282445
	10	SCRUB	0.0514706						10	SCRUB	0.018683
	10	SCRUB	0.0639764						10	SCRUB	0.0179478
	10	ORTHO		0.0748213	0.0203495				10	ORTHO		0.0215329	0.00236001
	10	ORTHO	0.0511433						10	ORTHO	0.0229568
	10	ORTHO	0.100499						10	ORTHO	0.0242591
	10	ORTHO	0.0830201						10	ORTHO	0.0188123
	10	ORTHO	0.0888442						10	ORTHO	0.0230501
	10	ORTHO	0.0506002						10	ORTHO	0.0185859
	10	ORTHO	0.0511433						10	ORTHO	0.0229568
	10	ORTHO	0.100499						10	ORTHO	0.0242591
	10	ORTHO	0.0830201						10	ORTHO	0.0188123
	10	ORTHO	0.0888442						10	ORTHO	0.0230501
	10	ORTHO	0.0506002						10	ORTHO	0.0185859

## Sheet: Fig 1d
	Figure 1b MIMIC-IV EO-TP				Figure 1b MIMIC-IV EO-FP
	Dataset	Method	Value		Dataset	Method	Value
	MIMIC-IV	FU	0.0406027		MIMIC-IV	FU	0.0309642
	MIMIC-IV	FU	0.0408325		MIMIC-IV	FU	0.024659
	MIMIC-IV	FU	0.0424309		MIMIC-IV	FU	0.0239575
	MIMIC-IV	FU	0.0417292		MIMIC-IV	FU	0.0261553
	MIMIC-IV	FU	0.040135		MIMIC-IV	FU	0.0308255
	MIMIC-IV	FU	0.0300393		MIMIC-IV	FU	0.0257012
	MIMIC-IV	FU	0.0351127		MIMIC-IV	FU	0.0231454
	MIMIC-IV	FU	0.035043		MIMIC-IV	FU	0.0263264
	MIMIC-IV	FU	0.0357529		MIMIC-IV	FU	0.0232433
	MIMIC-IV	FU	0.0327708		MIMIC-IV	FU	0.0259518
	MIMIC-IV	FU	0.0339831		MIMIC-IV	FU	0.0218788
	MIMIC-IV	FU	0.0327544		MIMIC-IV	FU	0.0240963
	MIMIC-IV	FU	0.0311764		MIMIC-IV	FU	0.0217471
	MIMIC-IV	FU	0.0320513		MIMIC-IV	FU	0.0225055
	MIMIC-IV	FU	0.0309263		MIMIC-IV	FU	0.0216626
	MIMIC-IV	GA	0.0508685		MIMIC-IV	GA	0.0298801
	MIMIC-IV	GA	0.048391		MIMIC-IV	GA	0.0332004
	MIMIC-IV	GA	0.0474873		MIMIC-IV	GA	0.037111
	MIMIC-IV	GA	0.0412186		MIMIC-IV	GA	0.0370525
	MIMIC-IV	GA	0.0453852		MIMIC-IV	GA	0.0250332
	MIMIC-IV	GA	0.0556063		MIMIC-IV	GA	0.0530433
	MIMIC-IV	GA	0.0386852		MIMIC-IV	GA	0.0419972
	MIMIC-IV	GA	0.0460428		MIMIC-IV	GA	0.0516928
	MIMIC-IV	GA	0.0442404		MIMIC-IV	GA	0.0385099
	MIMIC-IV	GA	0.0426425		MIMIC-IV	GA	0.0384811
	MIMIC-IV	GA	0.0473148		MIMIC-IV	GA	0.0488104
	MIMIC-IV	GA	0.0435781		MIMIC-IV	GA	0.0498687
	MIMIC-IV	GA	0.0538407		MIMIC-IV	GA	0.0426624
	MIMIC-IV	GA	0.0487871		MIMIC-IV	GA	0.0453838
	MIMIC-IV	GA	0.0462282		MIMIC-IV	GA	0.0349519
	MIMIC-IV	CR	0.0442506		MIMIC-IV	CR	0.0329125
	MIMIC-IV	CR	0.0529958		MIMIC-IV	CR	0.0304399
	MIMIC-IV	CR	0.0434616		MIMIC-IV	CR	0.0292752
	MIMIC-IV	CR	0.0545779		MIMIC-IV	CR	0.0478239
	MIMIC-IV	CR	0.0357932		MIMIC-IV	CR	0.0289652
	MIMIC-IV	CR	0.0448405		MIMIC-IV	CR	0.0386996
	MIMIC-IV	CR	0.0602692		MIMIC-IV	CR	0.0415301
	MIMIC-IV	CR	0.043894		MIMIC-IV	CR	0.0333123
	MIMIC-IV	CR	0.0441669		MIMIC-IV	CR	0.0232728
	MIMIC-IV	CR	0.0473712		MIMIC-IV	CR	0.0296237
	MIMIC-IV	CR	0.0818499		MIMIC-IV	CR	0.0261215
	MIMIC-IV	CR	0.0419217		MIMIC-IV	CR	0.0381186
	MIMIC-IV	CR	0.0262881		MIMIC-IV	CR	0.0313361
	MIMIC-IV	CR	0.056053		MIMIC-IV	CR	0.032473
	MIMIC-IV	CR	0.0536413		MIMIC-IV	CR	0.0612833
	MIMIC-IV	CF	0.047591		MIMIC-IV	CF	0.0402024
	MIMIC-IV	CF	0.0492802		MIMIC-IV	CF	0.0376808
	MIMIC-IV	CF	0.0352733		MIMIC-IV	CF	0.0366081
	MIMIC-IV	CF	0.0425979		MIMIC-IV	CF	0.0462496
	MIMIC-IV	CF	0.0355635		MIMIC-IV	CF	0.0428989
	MIMIC-IV	CF	0.0425492		MIMIC-IV	CF	0.0427511
	MIMIC-IV	CF	0.035238		MIMIC-IV	CF	0.0341155
	MIMIC-IV	CF	0.041693		MIMIC-IV	CF	0.024746
	MIMIC-IV	CF	0.0385121		MIMIC-IV	CF	0.0491179
	MIMIC-IV	CF	0.0405805		MIMIC-IV	CF	0.0490788
	MIMIC-IV	CF	0.0435526		MIMIC-IV	CF	0.0531117
	MIMIC-IV	CF	0.0520838		MIMIC-IV	CF	0.0325191
	MIMIC-IV	CF	0.0440891		MIMIC-IV	CF	0.0269833
	MIMIC-IV	CF	0.0581496		MIMIC-IV	CF	0.0220139
	MIMIC-IV	CF	0.0559369		MIMIC-IV	CF	0.0250839
	MIMIC-IV	SCRUB	0.0721267		MIMIC-IV	SCRUB	0.0273823
	MIMIC-IV	SCRUB	0.0454412		MIMIC-IV	SCRUB	0.0381548
	MIMIC-IV	SCRUB	0.0399892		MIMIC-IV	SCRUB	0.0315643
	MIMIC-IV	SCRUB	0.099471		MIMIC-IV	SCRUB	0.0279463
	MIMIC-IV	SCRUB	0.077692		MIMIC-IV	SCRUB	0.0277697
	MIMIC-IV	SCRUB	0.0533276		MIMIC-IV	SCRUB	0.0292326
	MIMIC-IV	SCRUB	0.0495242		MIMIC-IV	SCRUB	0.026457
	MIMIC-IV	SCRUB	0.054588		MIMIC-IV	SCRUB	0.0263573
	MIMIC-IV	SCRUB	0.0518113		MIMIC-IV	SCRUB	0.0345744
	MIMIC-IV	SCRUB	0.0503779		MIMIC-IV	SCRUB	0.032
	MIMIC-IV	SCRUB	0.0715219		MIMIC-IV	SCRUB	0.0290814
	MIMIC-IV	SCRUB	0.0342377		MIMIC-IV	SCRUB	0.0253699
	MIMIC-IV	SCRUB	0.0785577		MIMIC-IV	SCRUB	0.0212463
	MIMIC-IV	SCRUB	0.0531786		MIMIC-IV	SCRUB	0.033191
	MIMIC-IV	SCRUB	0.0525274		MIMIC-IV	SCRUB	0.026919
	MIMIC-IV	ORTHO	0.0533623		MIMIC-IV	ORTHO	0.0374822
	MIMIC-IV	ORTHO	0.0470588		MIMIC-IV	ORTHO	0.0375666
	MIMIC-IV	ORTHO	0.0409271		MIMIC-IV	ORTHO	0.0366688
	MIMIC-IV	ORTHO	0.0319826		MIMIC-IV	ORTHO	0.0449169
	MIMIC-IV	ORTHO	0.0410588		MIMIC-IV	ORTHO	0.0564051
	MIMIC-IV	ORTHO	0.0334446		MIMIC-IV	ORTHO	0.0501434
	MIMIC-IV	ORTHO	0.0377315		MIMIC-IV	ORTHO	0.043268
	MIMIC-IV	ORTHO	0.0474621		MIMIC-IV	ORTHO	0.0518204
	MIMIC-IV	ORTHO	0.0417899		MIMIC-IV	ORTHO	0.0572019
	MIMIC-IV	ORTHO	0.0363821		MIMIC-IV	ORTHO	0.0615959
	MIMIC-IV	ORTHO	0.0410242		MIMIC-IV	ORTHO	0.0554612
	MIMIC-IV	ORTHO	0.0529038		MIMIC-IV	ORTHO	0.0541313
	MIMIC-IV	ORTHO	0.0562501		MIMIC-IV	ORTHO	0.0532948
	MIMIC-IV	ORTHO	0.0367595		MIMIC-IV	ORTHO	0.0550981
	MIMIC-IV	ORTHO	0.0344379		MIMIC-IV	ORTHO	0.0547544

## Sheet: Fig 2a
	Figure 2a AUROC top						Figure 2a AUROC bottom
	Dataset	Forgetting Ratio	Method	Mean	SD		Dataset	Forgetting Ratio	Method	Mean	SD
	CURIAL	1	FU	0.877133	0.000109186		eICU	1	FU	0.843995	0.000929939
	CURIAL	1	GA	0.878762	0.000799707		eICU	1	GA	0.81368	0.00354574
	CURIAL	1	CR	0.875674	0.00236813		eICU	1	CR	0.832734	0.00387634
	CURIAL	1	CF	0.87354	0.00371277		eICU	1	CF	0.847722	0.00264227
	CURIAL	1	SCRUB	0.869353	0.00115831		eICU	1	SCRUB	0.839597	0.00425303
	CURIAL	1	ORTHO	0.874376	0.00244302		eICU	1	ORTHO	0.84514	0.00279392
	CURIAL-Combined	1	FU	0.890013	0.00200919		MIMIC-IV	1	FU	0.852813	0.00156271
	CURIAL-Combined	1	GA	0.891767	0.00290716		MIMIC-IV	1	GA	0.849185	0.00712719
	CURIAL-Combined	1	CR	0.876316	0.0115735		MIMIC-IV	1	CR	0.842284	0.0136503
	CURIAL-Combined	1	CF	0.889359	0.00745695		MIMIC-IV	1	CF	0.847734	0.00647611
	CURIAL-Combined	1	SCRUB	0.886548	0.00353684		MIMIC-IV	1	SCRUB	0.846923	0.00348004
	CURIAL-Combined	1	ORTHO	0.882839	0.00916907		MIMIC-IV	1	ORTHO	0.846648	0.0154065
	CURIAL	5	FU	0.872317	0.00030932		eICU	5	FU	0.829371	0.00209592
	CURIAL	5	GA	0.858243	0.00512206		eICU	5	GA	0.77265	0.0194391
	CURIAL	5	CR	0.850929	0.00524549		eICU	5	CR	0.804846	0.00837408
	CURIAL	5	CF	0.816338	0.0109695		eICU	5	CF	0.825898	0.00291925
	CURIAL	5	SCRUB	0.834282	0.00422828		eICU	5	SCRUB	0.807811	0.00687699
	CURIAL	5	ORTHO	0.844317	0.0185255		eICU	5	ORTHO	0.81593	0.00343166
	CURIAL-Combined	5	FU	0.876235	0.0139486		MIMIC-IV	5	FU	0.833987	0.000433866
	CURIAL-Combined	5	GA	0.873452	0.00757461		MIMIC-IV	5	GA	0.815039	0.00806594
	CURIAL-Combined	5	CR	0.818561	0.0670271		MIMIC-IV	5	CR	0.826289	0.0086633
	CURIAL-Combined	5	CF	0.802482	0.0108535		MIMIC-IV	5	CF	0.826127	0.00812173
	CURIAL-Combined	5	SCRUB	0.862722	0.00405006		MIMIC-IV	5	SCRUB	0.832245	0.00284438
	CURIAL-Combined	5	ORTHO	0.860107	0.0117033		MIMIC-IV	5	ORTHO	0.825538	0.0116097
	CURIAL	10	FU	0.862474	0.00021585		eICU	10	FU	0.81088	0.000857624
	CURIAL	10	GA	0.83937	0.00305434		eICU	10	GA	0.747356	0.00587817
	CURIAL	10	CR	0.840132	0.0190025		eICU	10	CR	0.791468	0.0189057
	CURIAL	10	CF	0.801602	0.00945016		eICU	10	CF	0.796339	0.0171965
	CURIAL	10	SCRUB	0.799211	0.00422605		eICU	10	SCRUB	0.784185	0.00243995
	CURIAL	10	ORTHO	0.830759	0.00544628		eICU	10	ORTHO	0.779961	0.00716886
	CURIAL-Combined	10	FU	0.855426	0.000554788		MIMIC-IV	10	FU	0.824003	0.000437376
	CURIAL-Combined	10	GA	0.751153	0.0278535		MIMIC-IV	10	GA	0.790816	0.00642216
	CURIAL-Combined	10	CR	0.761358	0.0496359		MIMIC-IV	10	CR	0.791448	0.0412324
	CURIAL-Combined	10	CF	0.791688	0.0130692		MIMIC-IV	10	CF	0.764107	0.0174474
	CURIAL-Combined	10	SCRUB	0.837417	0.00397725		MIMIC-IV	10	SCRUB	0.804936	0.00506179
	CURIAL-Combined	10	ORTHO	0.812378	0.0076916		MIMIC-IV	10	ORTHO	0.807764	0.0167156

## Sheet: Fig 2b
	Figure 2b MIA-AUROC top				Figure 2b MI-KnnDist left				Figure 2b MI-KnnDist right
	Dataset	Method	MIA-AUROC		Dataset	Method	MI-KnnDist		Dataset	Method	MI-KnnDist
	CURIAL	FU	0.494575		CURIAL	FU	4.32393		eICU-Mortality	FU	19.652
	CURIAL	FU	0.504248		CURIAL	FU	4.5322		eICU-Mortality	FU	18.2055
	CURIAL	FU	0.51201		CURIAL	FU	4.0934		eICU-Mortality	FU	19.2165
	CURIAL	FU	0.519769		CURIAL	FU	3.91996		eICU-Mortality	FU	18.1036
	CURIAL	FU	0.529426		CURIAL	FU	4.06291		eICU-Mortality	FU	18.2049
	CURIAL	GA	0.511545		CURIAL	GA	3.72821		eICU-Mortality	GA	16.3508
	CURIAL	GA	0.520689		CURIAL	GA	5.08671		eICU-Mortality	GA	16.7139
	CURIAL	GA	0.528022		CURIAL	GA	4.24611		eICU-Mortality	GA	17.7716
	CURIAL	GA	0.535346		CURIAL	GA	3.8882		eICU-Mortality	GA	15.5312
	CURIAL	GA	0.544457		CURIAL	GA	3.37333		eICU-Mortality	GA	17.4855
	CURIAL	CR	0.520452		CURIAL	CR	3.98388		eICU-Mortality	CR	18.0203
	CURIAL	CR	0.527981		CURIAL	CR	4.88522		eICU-Mortality	CR	17.947
	CURIAL	CR	0.534018		CURIAL	CR	4.13571		eICU-Mortality	CR	18.7007
	CURIAL	CR	0.540048		CURIAL	CR	4.02408		eICU-Mortality	CF	17.7699
	CURIAL	CR	0.547551		CURIAL	CR	3.82267		eICU-Mortality	CF	17.0305
	CURIAL	CF	0.469288		CURIAL	CF	3.03298		eICU-Mortality	CF	17.3638
	CURIAL	CF	0.493564		CURIAL	CF	3.68482		eICU-Mortality	CF	16.3802
	CURIAL	CF	0.513071		CURIAL	CF	4.38209		eICU-Mortality	CF	17.5114
	CURIAL	CF	0.532552		CURIAL	CF	4.51043		eICU-Mortality	SCRUB	19.4644
	CURIAL	CF	0.556721		CURIAL	CF	3.14021		eICU-Mortality	SCRUB	18.1026
	CURIAL	SCRUB	0.503815		CURIAL	SCRUB	3.95155		eICU-Mortality	SCRUB	18.6191
	CURIAL	SCRUB	0.517823		CURIAL	SCRUB	4.23418		eICU-Mortality	SCRUB	18.515
	CURIAL	SCRUB	0.529053		CURIAL	SCRUB	3.79936		eICU-Mortality	SCRUB	18.4026
	CURIAL	SCRUB	0.540263		CURIAL	SCRUB	4.17434		eICU-Mortality	ORTHO	17.3631
	CURIAL	SCRUB	0.554191		CURIAL	SCRUB	3.86347		eICU-Mortality	ORTHO	17.2863
	CURIAL	ORTHO	0.509668		CURIAL	ORTHO	3.91078		eICU-Mortality	ORTHO	16.5734
	CURIAL	ORTHO	0.520972		CURIAL	ORTHO	3.51283		eICU-Mortality	ORTHO	16.5138
	CURIAL	ORTHO	0.530035		CURIAL	ORTHO	2.92949		eICU-Mortality	ORTHO	16.8225
	CURIAL	ORTHO	0.539085		CURIAL	ORTHO	3.40901		MIMIC-IV	FU	14.3542
	CURIAL	ORTHO	0.550337		CURIAL	ORTHO	4.24146		MIMIC-IV	FU	11.3488
	CURIAL-Combined	FU	0.505292		CURIAL-Combined	FU	2.77772		MIMIC-IV	FU	11.9135
	CURIAL-Combined	FU	0.510125		CURIAL-Combined	FU	3.21189		MIMIC-IV	FU	11.7482
	CURIAL-Combined	FU	0.514003		CURIAL-Combined	FU	3.15379		MIMIC-IV	FU	15.0483
	CURIAL-Combined	FU	0.51788		CURIAL-Combined	FU	2.66905		MIMIC-IV	GA	13.8329
	CURIAL-Combined	FU	0.522708		CURIAL-Combined	FU	3.23887		MIMIC-IV	GA	13.1301
	CURIAL-Combined	GA	0.545609		CURIAL-Combined	GA	2.6506		MIMIC-IV	GA	13.5526
	CURIAL-Combined	GA	0.555859		CURIAL-Combined	GA	2.78345		MIMIC-IV	GA	11.7354
	CURIAL-Combined	GA	0.564063		CURIAL-Combined	GA	2.91803		MIMIC-IV	GA	12.0293
	CURIAL-Combined	GA	0.572243		CURIAL-Combined	GA	2.68551		MIMIC-IV	CR	12.8467
	CURIAL-Combined	GA	0.582399		CURIAL-Combined	GA	2.6453		MIMIC-IV	CR	11.7919
	CURIAL-Combined	CR	0.507787		CURIAL-Combined	CR	2.85345		MIMIC-IV	CR	10.7473
	CURIAL-Combined	CR	0.521257		CURIAL-Combined	CR	2.68979		MIMIC-IV	CR	14.6912
	CURIAL-Combined	CR	0.532054		CURIAL-Combined	CR	2.77514		MIMIC-IV	CR	12.0408
	CURIAL-Combined	CR	0.542831		CURIAL-Combined	CR	2.56644		MIMIC-IV	CF	12.9296
	CURIAL-Combined	CR	0.55622		CURIAL-Combined	CR	2.47034		MIMIC-IV	CF	12.1414
	CURIAL-Combined	CF	0.510607		CURIAL-Combined	CF	2.62625		MIMIC-IV	CF	11.6796
	CURIAL-Combined	CF	0.520831		CURIAL-Combined	CF	2.5877		MIMIC-IV	CF	11.7381
	CURIAL-Combined	CF	0.529028		CURIAL-Combined	CF	2.57986		MIMIC-IV	CF	14.0561
	CURIAL-Combined	CF	0.537215		CURIAL-Combined	CF	2.83808		MIMIC-IV	SCRUB	12.5226
	CURIAL-Combined	CF	0.547396		CURIAL-Combined	CF	2.9146		MIMIC-IV	SCRUB	11.4863
	CURIAL-Combined	SCRUB	0.518608		CURIAL-Combined	SCRUB	2.73457		MIMIC-IV	SCRUB	12.6123
	CURIAL-Combined	SCRUB	0.528837		CURIAL-Combined	SCRUB	3.07626		MIMIC-IV	SCRUB	12.3365
	CURIAL-Combined	SCRUB	0.537036		CURIAL-Combined	SCRUB	2.85197		MIMIC-IV	SCRUB	12.1573
	CURIAL-Combined	SCRUB	0.545221		CURIAL-Combined	SCRUB	2.84152		MIMIC-IV	ORTHO	12.1414
	CURIAL-Combined	SCRUB	0.555397		CURIAL-Combined	SCRUB	2.91303		MIMIC-IV	ORTHO	13.2011
	CURIAL-Combined	ORTHO	0.50442		CURIAL-Combined	ORTHO	2.32957		MIMIC-IV	ORTHO	12.9296
	CURIAL-Combined	ORTHO	0.511404		CURIAL-Combined	ORTHO	2.84919		MIMIC-IV	ORTHO	13.356
	CURIAL-Combined	ORTHO	0.517008		CURIAL-Combined	ORTHO	2.56999		MIMIC-IV	ORTHO	12.5722
	CURIAL-Combined	ORTHO	0.522608		CURIAL-Combined	ORTHO	2.77748
	CURIAL-Combined	ORTHO	0.529581		CURIAL-Combined	ORTHO	2.57053
	eICU	FU	0.480897		eICU-Shock	FU	5.68857
	eICU	FU	0.496496		eICU-Shock	FU	5.82143
	eICU	FU	0.50902		eICU-Shock	FU	5.6013
	eICU	FU	0.521537		eICU-Shock	FU	5.65909
	eICU	FU	0.537105		eICU-Shock	FU	5.52787
	eICU	FU	0.499482		eICU-Shock	GA	5.3122
	eICU	FU	0.507542		eICU-Shock	GA	5.51914
	eICU	FU	0.514008		eICU-Shock	GA	5.32982
	eICU	FU	0.520472		eICU-Shock	GA	5.33195
	eICU	FU	0.528519		eICU-Shock	GA	5.36731
	eICU	GA	0.471201		eICU-Shock	CR	5.40888
	eICU	GA	0.493297		eICU-Shock	CR	5.25948
	eICU	GA	0.51105		eICU-Shock	CR	5.14765
	eICU	GA	0.528784		eICU-Shock	CR	5.11476
	eICU	GA	0.550805		eICU-Shock	CR	5.01971
	eICU	GA	0.421231		eICU-Shock	CF	5.36035
	eICU	GA	0.444231		eICU-Shock	CF	5.34169
	eICU	GA	0.462815		eICU-Shock	CF	5.3829
	eICU	GA	0.481468		eICU-Shock	CF	5.65052
	eICU	GA	0.504747		eICU-Shock	CF	5.16204
	eICU	CR	0.472309		eICU-Shock	SCRUB	4.90886
	eICU	CR	0.497147		eICU-Shock	SCRUB	5.06983
	eICU	CR	0.517097		eICU-Shock	SCRUB	5.59965
	eICU	CR	0.537011		eICU-Shock	SCRUB	5.32419
	eICU	CR	0.561702		eICU-Shock	SCRUB	5.2625
	eICU	CR	0.474925		eICU-Shock	ORTHO	5.32056
	eICU	CR	0.515142		eICU-Shock	ORTHO	5.16361
	eICU	CR	0.555228		eICU-Shock	ORTHO	4.89505
	eICU	CF	0.433405		eICU-Shock	ORTHO	5.31918
	eICU	CF	0.461335		eICU-Shock	ORTHO	5.45384
	eICU	CF	0.483883
	eICU	CF	0.506475
	eICU	CF	0.534581
	eICU	CF	0.435372
	eICU	CF	0.462223
	eICU	CF	0.483892
	eICU	CF	0.505601
	eICU	CF	0.532616
	eICU	SCRUB	0.469223
	eICU	SCRUB	0.491858
	eICU	SCRUB	0.510048
	eICU	SCRUB	0.52822
	eICU	SCRUB	0.550783
	eICU	SCRUB	0.490229
	eICU	SCRUB	0.512939
	eICU	SCRUB	0.531148
	eICU	SCRUB	0.549301
	eICU	SCRUB	0.571789
	eICU	ORTHO	0.496514
	eICU	ORTHO	0.50511
	eICU	ORTHO	0.512008
	eICU	ORTHO	0.518903
	eICU	ORTHO	0.527487
	eICU	ORTHO	0.490513
	eICU	ORTHO	0.499107
	eICU	ORTHO	0.506004
	eICU	ORTHO	0.5129
	eICU	ORTHO	0.521487
	MIMIC	FU	0.50526
	MIMIC	FU	0.511707
	MIMIC	FU	0.516879
	MIMIC	FU	0.522049
	MIMIC	FU	0.528485
	MIMIC	GA	0.492102
	MIMIC	GA	0.508806
	MIMIC	GA	0.522205
	MIMIC	GA	0.535583
	MIMIC	GA	0.552201
	MIMIC	CR	0.496334
	MIMIC	CR	0.510331
	MIMIC	CR	0.521559
	MIMIC	CR	0.532772
	MIMIC	CR	0.54671
	MIMIC	CF	0.412882
	MIMIC	CF	0.435314
	MIMIC	CF	0.453454
	MIMIC	CF	0.471676
	MIMIC	CF	0.494442
	MIMIC	SCRUB	0.436456
	MIMIC	SCRUB	0.454125
	MIMIC	SCRUB	0.468365
	MIMIC	SCRUB	0.48264
	MIMIC	SCRUB	0.500449
	MIMIC	ORTHO	0.515968
	MIMIC	ORTHO	0.529992
	MIMIC	ORTHO	0.541226
	MIMIC	ORTHO	0.552433
	MIMIC	ORTHO	0.566344

## Sheet: Fig 2c
	Figure 2c top					Figure 2c bottom
	Method	Forgetting Ratio	AUROC (Size Value)	EO-TP (Color Value)		Method	Forgetting Ratio	AUROC (Size Value)	EO-TP (Color Value)
	FU	1	0.874975	0.0931709		FU	1	0.874975	0.065403
	GA	1	0.87504	0.0963231		GA	1	0.87504	0.0686027
	CR	1	0.867163	0.0956704		CR	1	0.867163	0.0662177
	CF	1	0.872649	0.0953216		CF	1	0.872649	0.0695752
	SCRUB	1	0.868057	0.095959		SCRUB	1	0.868057	0.0678627
	ORTHO	1	0.872881	0.0979756		ORTHO	1	0.872881	0.0691676
	FU	2	0.873283	0.0906568		FU	2	0.873283	0.0642415
	GA	2	0.872064	0.0946056		GA	2	0.872064	0.0697488
	CR	2	0.863268	0.0949075		CR	2	0.863268	0.0657174
	CF	2	0.864649	0.0957382		CF	2	0.864649	0.0725053
	SCRUB	2	0.860472	0.0880627		SCRUB	2	0.860472	0.0710582
	ORTHO	2	0.869647	0.0968475		ORTHO	2	0.869647	0.072583
	FU	3	0.870244	0.0877696		FU	3	0.870244	0.0645864
	GA	3	0.868495	0.0970405		GA	3	0.868495	0.0722304
	CR	3	0.858898	0.0984917		CR	3	0.858898	0.0677352
	CF	3	0.853224	0.0975762		CF	3	0.853224	0.0753272
	SCRUB	3	0.851045	0.0889415		SCRUB	3	0.851045	0.0661518
	ORTHO	3	0.863076	0.0991028		ORTHO	3	0.863076	0.0700729
	FU	4	0.868727	0.0823273		FU	4	0.868727	0.0656924
	GA	4	0.862974	0.100769		GA	4	0.862974	0.0748674
	CR	4	0.850778	0.0998913		CR	4	0.850778	0.0713262
	CF	4	0.840271	0.101729		CF	4	0.840271	0.0777959
	SCRUB	4	0.837004	0.0936614		SCRUB	4	0.837004	0.0731786
	ORTHO	4	0.845324	0.099507		ORTHO	4	0.845324	0.0737833
	FU	5	0.863364	0.0797635		FU	5	0.863364	0.0612069
	GA	5	0.857333	0.105704		GA	5	0.857333	0.0742436
	CR	5	0.848143	0.10013		CR	5	0.848143	0.0720428
	CF	5	0.826317	0.113049		CF	5	0.826317	0.076796
	SCRUB	5	0.830293	0.106398		SCRUB	5	0.830293	0.0715022
	ORTHO	5	0.84183	0.0969203		ORTHO	5	0.84183	0.0698217
	FU	6	0.863867	0.0836235		FU	6	0.863867	0.0604521
	GA	6	0.853674	0.106641		GA	6	0.853674	0.0741975
	CR	6	0.842757	0.10225		CR	6	0.842757	0.0719939
	CF	6	0.823875	0.111988		CF	6	0.823875	0.0812248
	SCRUB	6	0.820925	0.103984		SCRUB	6	0.820925	0.0767314
	ORTHO	6	0.838231	0.0972268		ORTHO	6	0.838231	0.0704603
	FU	7	0.861413	0.0802853		FU	7	0.861413	0.0572233
	GA	7	0.847754	0.113215		GA	7	0.847754	0.0745616
	CR	7	0.837257	0.106116		CR	7	0.837257	0.0733989
	CF	7	0.821286	0.111578		CF	7	0.821286	0.0829758
	SCRUB	7	0.810666	0.119716		SCRUB	7	0.810666	0.0681149
	ORTHO	7	0.835564	0.0948407		ORTHO	7	0.835564	0.0765093
	FU	8	0.860173	0.0791713		FU	8	0.860173	0.0581423
	GA	8	0.83987	0.116799		GA	8	0.83987	0.0746708
	CR	8	0.831826	0.107023		CR	8	0.831826	0.0772304
	CF	8	0.818682	0.110689		CF	8	0.818682	0.083345
	SCRUB	8	0.804804	0.123746		SCRUB	8	0.804804	0.0660151
	ORTHO	8	0.833768	0.098715		ORTHO	8	0.833768	0.072693
	FU	9	0.856221	0.0738711		FU	9	0.856221	0.0602283
	GA	9	0.829922	0.120806		GA	9	0.829922	0.0752497
	CR	9	0.823958	0.102393		CR	9	0.823958	0.076603
	CF	9	0.816076	0.113363		CF	9	0.816076	0.0845867
	SCRUB	9	0.798224	0.112558		SCRUB	9	0.798224	0.0650498
	ORTHO	9	0.831207	0.0961838		ORTHO	9	0.831207	0.0734187
	FU	10	0.851096	0.0720806		FU	10	0.851096	0.0568512
	GA	10	0.820032	0.120306		GA	10	0.820032	0.0762066
	CR	10	0.822173	0.107007		CR	10	0.822173	0.077073
	CF	10	0.813178	0.112734		CF	10	0.813178	0.0840362
	SCRUB	10	0.791614	0.1169		SCRUB	10	0.791614	0.0732521
	ORTHO	10	0.828695	0.0945857		ORTHO	10	0.828695	0.0699375

## Sheet: Fig 3a
	Figure 3a top			Figure 3a bottom
	Firgetting-BCE gradient pairs			Forgetting-Fairness gradient pairs
	w/o gradient orthogonalisation	with gradient orthogonalisation		w/o gradient orthogonalisation	with gradient orthogonalisation
	-0.50406	-0.00142524		-0.214339	0.0279606
	-0.508251	-0.0909065		-0.247255	0.0136824
	-0.642615	0.0640686		0.0333132	0.0245494
	-0.616418	-0.053546		-0.297346	0.0156037
	-0.72631	-0.00265779		-0.294676	0.022954
	-0.519903	-0.000953024		-0.285865	0.00325043
	-0.671477	0.0194421		-0.302024	0.00365646
	-0.590475	-0.102841		-0.129479	0.0100615
	-0.556213	-0.00217767		-0.0927764	-0.0148167
	-0.343292	0.0867258		-0.2349	-0.00876636
	-0.574462	-0.0768158		-0.233843	-0.00775915
	-0.39293	-0.0176928		-0.28409	0.0551869
	-0.604217	-0.0129767		-0.299671	0.0089004
	-0.640625	-0.0451565		-0.203993	-0.00514317
	-0.658145	-0.159562		-0.330382	0.0249069
	-0.336758	-0.0391897		-0.0711561	0.00788125
	-0.509804	-0.00836175		-0.144464	0.0204306
	-0.584967	0.0826879		-0.212667	0.00394819
	-0.626121	0.0880367		-0.274305	0.0151433
	-0.525992	0.0288195		-0.208661	0.0476392
	-0.627004	-0.0138283		-0.278231	0.0143315
	-0.380885	-0.00754252		-0.327573	0.0225327
	-0.681252	0.116751		-0.254636	-0.00740085
	-0.594073	0.0309208		-0.184198	0.0322939
	-0.666981	0.0253381		-0.0698556	0.0043851
	-0.394387	0.0384968		-0.0392505	-0.000840527
	-0.649329	-0.00555619		-0.20788	0.0116131
	-0.51487	-0.0384096		-0.240446	0.0521598
	-0.68104	0.0959734		-0.201612	0.0240923
	-0.503945	0.0342842		-0.371754	0.0409776
	-0.682527	0.0707045		-0.181128	0.017518
	-0.449313	0.0651083		-0.33602	0.00803199
	-0.51592	-0.055373		-0.362254	-0.00773136
	-0.429673	-0.0204914		-0.296248	0.0291208
	-0.59916	0.00928705		-0.349467	0.0264108
	-0.697733	-0.130535		-0.373144	0.00715564
	-0.704932	0.00603601		-0.386863	5.31106e-05
	-0.560266	0.0285222		-0.241658	0.0136439
	-0.582761	0.00920059		-0.152734	0.0180744
	-0.6644	-0.0250284		-0.182826	0.0126593
	-0.596433	0.0241846		-0.333437	0.0599513
	-0.525571	0.0158347		-0.361036	0.00570496
	-0.567554	-0.022554		-0.255899	0.0097539
	-0.60411	-0.0292012		-0.169694	0.0153527
	-0.616441	0.0249249		-0.242868	0.0361663
	-0.488669	0.00111288		-0.16617	0.0238921
	-0.657341	0.116761		-0.2087	0.00232036
	-0.617303	-0.0543923		-0.363454	0.0177434
	-0.67509	-0.0405867		-0.223628	0.0121121
	-0.41775	-0.0421907		-0.284139	0.00326754
	-0.662192	0.060335		-0.142913	0.0159067
	-0.452858	0.0217001		-0.496612	-0.0293527
	-0.396449	0.0485871		-0.33413	0.0354561
	-0.486875	0.0445727		-0.191195	0.0251406
	-0.550306	0.0432811		-0.344277	-0.00340765
	-0.517666	0.0142361		-0.316623	-0.00209778
	-0.629565	-0.0764742		-0.278411	-0.00157199
	-0.430574	0.128549		-0.169031	0.0359938
	-0.696928	0.00161229		-0.517416	0.014185
	-0.570607	-0.0459757		-0.343228	0.0512109
	-0.412941	0.041579		-0.462161	0.0664068
	-0.474547	0.000397705		-0.346676	0.0143237
	-0.639217	0.124379		0.0197259	0.0271682
	-0.600557	-0.0554306		-0.308953	0.0011853
	-0.624587	-0.00199291		-0.461087	0.0179818
	-0.432852	-0.0213922		-0.115235	0.00712494
	-0.563642	-0.0197375		-0.180365	0.00543801
	-0.596951	0.0556875		-0.214339	0.0237219
	-0.733868	-0.0840872		-0.247255	0.015809
	-0.498694	0.0439943		0.0333132	0.0310978
	-0.459416	0.081433		-0.297346	0.0279769
	-0.425154	-0.0035423		-0.294676	0.0138802
	-0.477195	-0.0147909		-0.285865	0.00698273
	-0.398051	0.0243538		-0.302024	0.0136103
	-0.602037	0.0979482		-0.129479	-0.00650863
	-0.618081	-0.133978		-0.0927764	0.0237957
	-0.410821	-0.0523417		-0.2349	0.022755
	-0.532976	-0.0511897		-0.233843	0.0166885
	-0.64989	0.0495327		-0.28409	-0.0166071
	-0.603852	0.048552		-0.299671	0.024627
	-0.562819	-0.0266367		-0.203993	0.0378224
	-0.604846	0.0211108		-0.330382	0.00306225
	-0.628206	0.00503009		-0.0711561	0.0280792
	-0.589008	0.0627793		-0.144464	0.0162949
	-0.757412	0.0163687		-0.212667	0.0268923
	-0.527323	-0.016597		-0.274305	0.0346567
	-0.728085	-0.0349927		-0.208661	0.0223493
	-0.680211	0.00633393		-0.278231	0.0351792
	-0.570052	-0.0377898		-0.327573	0.0278998
	-0.565216	0.00914847		-0.254636	-0.030196
	-0.565099	0.0862168		-0.184198	0.0119342
	-0.596695	-0.0407903		-0.0698556	0.0381938
	-0.53132	0.00957938		-0.0392505	0.0260694
	-0.5894	-0.119549		-0.20788	-0.000252027
	-0.63217	-0.0180164		-0.240446	0.0362582
	-0.522647	-0.0686166		-0.201612	0.0225962
	-0.590196	-0.0609505		-0.371754	0.0187353
	-0.52977	-0.00671753		-0.181128	0.00776427
	-0.616363	0.0421005		-0.33602	0.0405107
	-0.540874	-0.00665872		-0.362254	0.0606542
	-0.70398	-0.0582459		-0.296248	0.0246887
	-0.606885	0.0750946		-0.349467	0.0281364
	-0.409806	-0.0499373		-0.373144	-0.00324612
	-0.541499	-0.0369304		-0.386863	0.00212433
	-0.61282	-0.0583538		-0.241658	0.0242203
	-0.489429	-0.087984		-0.152734	0.0478282
	-0.58293	-0.00398507		-0.182826	0.0321729
	-0.488647	0.00688907		-0.333437	0.0565685
	-0.725049	-0.13348		-0.361036	0.0241573
	-0.492129	0.00147858		-0.255899	-0.0162306
	-0.753685	-0.0133286		-0.169694	0.00973348
	-0.715239	-0.0339866		-0.242868	0.0188745
	-0.586681	-0.0303235		-0.16617	0.0119578
	-0.309964	0.123864		-0.2087	0.0224361
	-0.530615	0.0493842		-0.363454	0.0182682
	-0.482606	-0.0869585		-0.223628	0.00515016
	-0.636566	0.00264047		-0.284139	0.00983691
	-0.579132	-0.0870172		-0.142913	0.00396598
	-0.577406	0.0419953		-0.496612	0.0103216
	-0.674552	0.00858522		-0.33413	0.00913574
	-0.645497	0.0929953		-0.191195	0.0217809
	-0.266958	0.0499576		-0.344277	-0.00410715
	-0.554422	0.0334385		-0.316623	-0.0121325
	-0.561855	-0.0213529		-0.278411	-0.0244393
	-0.742162	-0.0568785		-0.169031	0.0131617
	-0.493258	0.0102809		-0.517416	0.0504967
	-0.724484	0.0540242		-0.343228	0.0184169
	-0.603166	-0.057605		-0.462161	0.00750003
	-0.517158	0.0355589		-0.346676	0.0049245
	-0.541826	-0.0412533		0.0197259	0.027829
	-0.699277	-0.0597316		-0.308953	0.0181319
	-0.383959	0.073673		-0.461087	0.0174483
	-0.545861	-0.0481194		-0.115235	0.0196668
	-0.452146	0.0119073		-0.180365	0.0362171
	-0.682029	0.0277107		-0.214339	-0.0106464
	-0.678761	-0.044243		-0.247255	0.0163042
	-0.638453	-0.163943		0.0333132	0.0376293
	-0.225583	0.0285261		-0.297346	0.01408
	-0.615849	0.0695685		-0.294676	0.0856601
	-0.71458	0.0419984		-0.285865	0.00152928
	-0.675305	0.0555867		-0.302024	-0.00157037
	-0.500198	0.0107229		-0.129479	-0.00584197
	-0.5915	-0.00306107		-0.0927764	0.0220199
	-0.471571	-0.00735032		-0.2349	0.0326931
	-0.565429	0.1403		-0.233843	-0.018253
	-0.459876	-0.020879		-0.28409	0.0401402
	-0.691778	0.0328312		-0.299671	0.0326519
	-0.48192	-0.0100635		-0.203993	0.0308247
	-0.727154	0.0138546		-0.330382	0.0215646
	-0.56523	-0.114259		-0.0711561	0.0196506
	-0.676296	0.11394		-0.144464	-0.0111144
	-0.479297	0.018993		-0.212667	0.0261343
	-0.62642	-0.0290777		-0.274305	-0.0133456
	-0.406507	0.0327618		-0.208661	0.0233278
	-0.603364	-0.0852792		-0.278231	0.0241242
	-0.573495	-0.0724429		-0.327573	0.016265
	-0.565417	-0.0239112		-0.254636	-0.0273035
	-0.619895	-0.0468185		-0.184198	0.0225315
	-0.738671	-0.00970528		-0.0698556	-0.00123666
	-0.640005	0.0208481		-0.0392505	0.0214215
	-0.639491	-0.0536002		-0.20788	-0.00951927
	-0.539066	-0.0769017		-0.240446	-0.0108084
	-0.554545	0.0773015		-0.201612	0.0114088
	-0.454323	-0.0349446		-0.371754	0.0341136
	-0.553486	0.0132861		-0.181128	0.033693
	-0.478624	-0.0280196		-0.33602	0.00542531
	-0.654516	0.12426		-0.362254	0.0384981
	-0.509011	-0.0154619		-0.296248	-0.0157557
	-0.539541	0.0231146		-0.349467	-0.020681
	-0.455683	-0.09303		-0.373144	0.0335135
	-0.677068	-0.0172483		-0.386863	0.0298054
	-0.634094	-0.0553403		-0.241658	-0.00323702
	-0.692513	-0.0187982		-0.152734	0.0587421
	-0.431132	0.00869204		-0.182826	0.0350614
	-0.444963	0.0704436		-0.333437	0.0653551
	-0.499353	-0.00173988		-0.361036	-0.0179469
	-0.635143	-0.000429373		-0.255899	0.0206342
	-0.486511	0.024954		-0.169694	0.0516048
	-0.678264	0.033201		-0.242868	0.0215591
	-0.616904	0.0352904		-0.16617	0.0287434
	-0.822602	-0.0322172		-0.2087	0.0145442
	-0.560216	0.00970416		-0.363454	0.000175928
	-0.453344	0.0341082		-0.223628	0.0108397
	-0.529641	-0.00113612		-0.284139	0.0815538
	-0.617171	-0.0381515		-0.142913	0.0481236
	-0.512362	-0.0449633		-0.496612	0.0239667
	-0.577371	0.0240364		-0.33413	0.0310657
	-0.506695	-0.0264736		-0.191195	0.00469935
	-0.656607	-0.0741009		-0.344277	0.0144862
	-0.471086	0.0255483		-0.316623	0.00344034
	-0.75685	0.0301652		-0.278411	0.0286495
	-0.62095	0.00342609		-0.169031	-0.00407047
	-0.354725	0.0734456		-0.517416	0.00824866
	-0.449388	-0.0701181		-0.343228	0.0147204
	-0.553214	-0.0321247		-0.462161	-0.000770169
	-0.526496	0.0252785		-0.346676	-0.0381137
	-0.635248	0.0284696		0.0197259	-0.00937895
	-0.552571	-0.139351		-0.308953	-0.00391062
	-0.396274	-0.0596059		-0.461087	0.0314925
	-0.552891	-0.038873		-0.115235	0.010048
	-0.617633	0.0974537		-0.180365	0.0390373
	-0.497992	0.0707583		-0.214339	0.0100595
	-0.660049	0.0285973		-0.247255	-0.00912818
	-0.619953	-0.0656326		0.0333132	-0.00433274
	-0.628854	-0.0168709		-0.297346	0.00485199
	-0.450583	0.093695		-0.294676	0.0430344
	-0.70116	0.0521654		-0.285865	0.01259
	-0.653227	-0.0538275		-0.302024	0.0217275
	-0.592993	-0.0686379		-0.129479	0.035687
	-0.551621	-0.0579702		-0.0927764	0.0120629
	-0.569787	-0.0373785		-0.2349	0.0100817
	-0.602318	0.0398837		-0.233843	0.0314423
	-0.592658	0.0311344		-0.28409	0.0244792
	-0.531595	0.000900398		-0.299671	-0.0114941
	-0.544146	0.0232251		-0.203993	0.0173559
	-0.581308	-0.105703		-0.330382	0.0110055
	-0.555396	0.0650414		-0.0711561	0.0142281
	-0.413012	-0.0195598		-0.144464	0.00490525
	-0.652822	-0.0557239		-0.212667	2.68617e-05
	-0.619789	-0.0218164		-0.274305	0.0388549
	-0.674426	-0.0405513		-0.208661	0.0252167
	-0.490184	0.0189178		-0.278231	0.0362958
	-0.70642	0.00867639		-0.327573	0.0252919
	-0.664384	-0.0148835		-0.254636	0.0632478
	-0.38444	0.00992478		-0.184198	0.00605853
	-0.373415	-0.0249231		-0.0698556	0.0082162
	-0.636675	-0.0302071		-0.0392505	0.0107485
	-0.500046	-0.0107237		-0.20788	0.0502127
	-0.611658	-0.0186217		-0.240446	0.0184046
	-0.366026	0.0268593		-0.201612	-0.00465112
	-0.752178	-0.0608931		-0.371754	-0.0149928
	-0.675101	-0.0445173		-0.181128	0.0114994
	-0.525955	-0.00796084		-0.33602	-0.00728413
	-0.51552	0.0456233		-0.362254	0.0272243
	-0.654602	0.0215936		-0.296248	0.00263163
	-0.324829	0.0645791		-0.349467	-0.0183442
	-0.576602	0.0280821		-0.373144	0.00044831
	-0.614293	-0.0283953		-0.386863	0.0384569
	-0.61087	0.0280039		-0.241658	0.0120067
	-0.63797	-0.110262		-0.152734	0.0336218
	-0.525466	0.0837582		-0.182826	-0.000384917
	-0.520146	0.0424476		-0.333437	-0.00530767
	-0.606986	-0.00779105		-0.361036	0.0256242
	-0.408869	0.0256851		-0.255899	-0.00397308
	-0.683467	-0.0232847		-0.169694	0.0427879
	-0.527398	-0.0201309		-0.242868	0.0473659
	-0.728868	0.106044		-0.16617	0.0263872
	-0.553475	-0.0158031		-0.2087	0.0126364
	-0.545244	0.00787358		-0.363454	0.0147056
	-0.534316	-0.0157031		-0.223628	0.0134193
	-0.552208	0.114127		-0.284139	0.00890408
	-0.609459	-0.0794236		-0.142913	0.00541811
	-0.685733	-0.0490741		-0.496612	-0.00376474
	-0.333004	0.137704		-0.33413	0.0138171
	-0.620145	-0.0309497		-0.191195	0.0355096
	-0.400492	-0.0199232		-0.344277	-0.0304519
	-0.507433	-0.00980015		-0.316623	0.00455148
	-0.453967	-0.0303574		-0.278411	0.0280195
	-0.694543	-0.163018		-0.169031	0.010471
	-0.449287	-0.0664545		-0.517416	0.0406114
	-0.608041	-0.0450016		-0.343228	0.0168507
	-0.599981	0.113564		-0.462161	0.00581896
	-0.681448	0.0493804		-0.346676	0.0472671
	-0.540272	-0.0461059		0.0197259	0.000757734
	-0.596835	0.00065841		-0.308953	0.061018
	-0.433893	0.00102432		-0.461087	0.0575009
	-0.598223	0.0662221		-0.115235	0.00315212
	-0.626361	-0.0340447		-0.180365	-0.0110231
	-0.791023	-0.0840758		-0.214339	-0.00792277
	-0.573366	0.011909		-0.247255	0.00878073
	-0.694036	0.110005		0.0333132	-0.0155349
	-0.487746	-0.0893898		-0.297346	0.0190315
	-0.679729	-0.00694872		-0.294676	0.0257978
	-0.581646	-0.0383214		-0.285865	0.0229445
	-0.662611	0.0381746		-0.302024	0.0155671
	-0.559349	-0.0333612		-0.129479	0.00751077
	-0.632366	-0.0964832		-0.0927764	0.0117576
	-0.465395	-0.040879		-0.2349	-0.0138666
	-0.579337	0.0348363		-0.233843	0.0121935
	-0.648279	-0.048826		-0.28409	0.0429038
	-0.539228	0.000349463		-0.299671	0.0488619
	-0.397186	-0.0251841		-0.203993	0.0144789
	-0.597512	-0.0516924		-0.330382	-0.002196
	-0.626371	-0.0610276		-0.0711561	-0.00786228
	-0.619794	0.0257097		-0.144464	0.004973
	-0.334906	-0.103516		-0.212667	-0.00124209
	-0.672481	0.0125777		-0.274305	0.0333413
	-0.609337	-0.0769672		-0.208661	0.0287461
	-0.581903	0.0142218		-0.278231	0.0218425
	-0.525976	-0.0266183		-0.327573	0.0152652
	-0.521539	0.0973983		-0.254636	0.0406617
	-0.582964	-0.0932545		-0.184198	-0.00552587
	-0.749723	-0.0282767		-0.0698556	0.018758
	-0.528418	0.0193129		-0.0392505	0.0237539
	-0.659776	0.0152573		-0.20788	-0.0126656
	-0.530728	-0.0105928		-0.240446	0.0451193
	-0.499269	0.0628297		-0.201612	0.00507562
	-0.448822	-0.0376538		-0.371754	-0.00087769
	-0.507163	0.0306286		-0.181128	0.0104017
	-0.521528	0.0222478		-0.33602	-0.00207212
	-0.685318	-0.0462771		-0.362254	-0.00388325
	-0.460722	0.0458712		-0.296248	0.0366202
	-0.785633	-0.0480522		-0.349467	0.0418839
	-0.641723	-0.0695726		-0.373144	0.00570777
	-0.453714	0.0511085		-0.386863	0.00745137
	-0.452216	-0.0139382		-0.241658	0.00947268
	-0.652873	0.0715801		-0.152734	0.0367489
	-0.603838	-0.084305		-0.182826	-0.0205536
	-0.614116	0.0135955		-0.333437	-0.00457869
	-0.505321	-0.0159446		-0.361036	-0.0118291
	-0.612849	-0.0394757		-0.255899	0.0101086
	-0.481107	0.00484256		-0.169694	0.0154583
	-0.637746	-0.0202618		-0.242868	0.0160581
	-0.452871	0.0588509		-0.16617	0.00560356
	-0.405958	0.0842795		-0.2087	0.00857772
	-0.489083	-0.0554675		-0.363454	-0.0175504
	-0.450233	-0.00900165		-0.223628	0.00499531
	-0.431403	0.054458		-0.284139	-0.0195642
	-0.624421	0.122146		-0.142913	0.0192357
	-0.552266	-0.158836		-0.496612	-0.00229456
	-0.285833	-0.0117626		-0.33413	0.0179859
	-0.416263	0.0260546		-0.191195	0.00963106
	-0.593867	0.0977544		-0.344277	0.0221747
	-0.537934	0.0391239		-0.316623	0.0239126
	-0.538129	0.00053748		-0.278411	-0.0230403
	-0.618218	-0.0162363		-0.169031	0.035034
	-0.696301	-0.00809195		-0.517416	0.006129
	-0.492472	0.0638517		-0.343228	0.0130032
	-0.508721	-0.00745175		-0.462161	-0.00725396
	-0.600538	0.0155322		-0.346676	-0.0099657
	-0.604001	-0.00883395		0.0197259	0.0228818
	-0.6997	-0.000908557		-0.308953	0.0378359
	-0.556697	-0.0867314		-0.461087	0.012421
	-0.526194	0.0944879		-0.115235	-0.0242823
	-0.639666	0.134007		-0.180365	0.0312565
	-0.681495	-0.0647826		-0.214339	0.0303293
	-0.566664	0.149463		-0.247255	0.0721168
	-0.535753	0.0336018		0.0333132	0.0129302
	-0.531893	0.000360418		-0.297346	-0.00805505
	-0.597862	-0.0863961		-0.294676	0.0192516
	-0.692328	-0.0865472		-0.285865	0.0473798
	-0.577013	0.0732453		-0.302024	0.0168901
	-0.67346	0.0151498		-0.129479	0.0261323
	-0.547165	0.00884933		-0.0927764	0.014814
	-0.639574	-0.0470347		-0.2349	0.0147647
	-0.46364	0.020073		-0.233843	0.00588691
	-0.454543	-0.0418052		-0.28409	0.0184812
	-0.511326	-0.00824064		-0.299671	0.0424627
	-0.719508	-0.0814802		-0.203993	0.0206266
	-0.578687	-0.0638435		-0.330382	0.042969
	-0.647081	0.0259709		-0.0711561	0.0219692
	-0.540073	0.0175762		-0.144464	0.0224626
	-0.625097	-0.0926634		-0.212667	-0.0158574
	-0.616807	0.0615763		-0.274305	0.0176151
	-0.650574	-0.0343415		-0.208661	0.00911499
	-0.569611	0.00205803		-0.278231	0.00925783
	-0.661767	-0.0121989		-0.327573	0.0329574
	-0.396086	0.0282967		-0.254636	0.0297327
	-0.586045	0.0584153		-0.184198	0.0222779
	-0.619206	-0.0915802		-0.0698556	-0.0098963
	-0.490564	0.0415232		-0.0392505	0.0320224
	-0.553726	-0.0177542		-0.20788	-0.00964336
	-0.559139	0.0585073		-0.240446	0.031506
	-0.655468	-0.0105104		-0.201612	0.0164831
	-0.645752	-0.0226261		-0.371754	-0.0233542
	-0.541041	0.0536668		-0.181128	-0.000757824
	-0.696281	0.0374306		-0.33602	-0.0197217
	-0.60968	-0.0207838		-0.362254	0.0442902
	-0.590026	0.0151153		-0.296248	0.0451071
	-0.470379	-0.00119989		-0.349467	0.00133924
	-0.609689	0.0687756		-0.373144	-0.00179195
	-0.567074	-0.0684969		-0.386863	0.04121
	-0.696377	-0.014509		-0.241658	0.0169519
	-0.494686	-0.0488304		-0.152734	-0.0260137
	-0.728414	-0.0715034		-0.182826	0.00214322
	-0.386312	0.085359		-0.333437	0.000559404
	-0.500547	-0.0633389		-0.361036	0.044976
	-0.50946	0.000174911		-0.255899	0.0147345
	-0.621237	-0.00396843		-0.169694	0.0145142
	-0.551693	0.0245335		-0.242868	0.0156636
	-0.630997	-0.159066		-0.16617	0.0317467
	-0.337727	-0.0235338		-0.2087	0.0429212
	-0.69863	-0.0146412		-0.363454	0.0161474
	-0.68429	0.069497		-0.223628	0.00592741
	-0.703767	0.0357944		-0.284139	0.0338733
	-0.368099	0.00142878		-0.142913	0.0270623
	-0.564121	0.028162		-0.496612	0.0361826
	-0.45396	-0.0208664		-0.33413	0.0475673
	-0.685357	0.11559		-0.191195	0.00760707
	-0.480771	0.07389		-0.344277	0.0320526
	-0.76501	-0.00695852		-0.316623	0.0380345
	-0.643713	-0.0555996		-0.278411	0.00910328
	-0.625323	0.0429529		-0.169031	0.0200844
	-0.489805	0.0414859		-0.517416	0.019393
	-0.636807	0.0723784		-0.343228	0.036187
	-0.555775	-0.0148106		-0.462161	0.0059254
	-0.691843	-0.0216506		-0.346676	-0.0164241
	-0.414656	0.103914		0.0197259	0.00115967
	-0.609285	-0.0861343		-0.308953	0.0247143
	-0.535833	-0.0450515		-0.461087	-0.0245569
	-0.529988	0.00948245		-0.115235	0.00510802
	-0.491577	-0.0695424		-0.180365	0.00179108
	-0.721582	0.0207266		-0.214339	0.05509
	-0.510897	0.0344233		-0.247255	0.0176182
	-0.551919	-0.00453636		0.0333132	0.0183655
	-0.614908	-0.0291934		-0.297346	-0.00441781
	-0.609507	0.0747648		-0.294676	0.0409367
	-0.35101	-0.0576068		-0.285865	0.0293421
	-0.648877	-0.0870431		-0.302024	-0.00539242
	-0.640161	0.12355		-0.129479	0.0166397
	-0.639821	0.0290239		-0.0927764	0.0229079
	-0.567139	-0.0431174		-0.2349	0.00693359
	-0.660404	0.0273772		-0.233843	0.0324757
	-0.519269	-0.045986		-0.28409	0.0315383
	-0.699537	-0.0139168		-0.299671	0.0510388
	-0.620763	-0.00753307		-0.203993	0.0177997
	-0.625906	0.0194883		-0.330382	0.0443871
	-0.464579	0.0694869		-0.0711561	0.00402191
	-0.442704	0.0812801		-0.144464	0.00262912
	-0.609257	-0.00920099		-0.212667	0.0117952
	-0.533753	-0.023887		-0.274305	0.0291265
	-0.373998	0.0330045		-0.208661	0.0409869
	-0.677714	-0.00897386		-0.278231	0.00497729
	-0.579873	0.0392537		-0.327573	0.00294658
	-0.602321	-0.0116926		-0.254636	0.0701324
	-0.490618	0.00876311		-0.184198	-0.00214032
	-0.406778	0.0483071		-0.0698556	0.00310923
	-0.564123	-0.0194218		-0.0392505	-0.012525
	-0.596319	0.00528269		-0.20788	0.0518601
	-0.516814	-0.0227578		-0.240446	0.0117864
	-0.648104	0.0129241		-0.201612	0.00768804
	-0.599187	-0.0124764		-0.371754	0.0172308
	-0.634808	-0.0673609		-0.181128	0.0219047
	-0.378788	0.0800535		-0.33602	0.000460721
	-0.702413	-0.053681		-0.362254	-0.0118389
	-0.643387	-0.0367774		-0.296248	-0.0358008
	-0.408051	0.0772673		-0.349467	0.0624285
	-0.453416	0.0194558		-0.373144	0.0236291
	-0.506641	-0.00978692		-0.386863	-0.0252409
	-0.432372	0.00706591		-0.241658	0.0583735
	-0.664022	-0.0415823		-0.152734	0.0310853
	-0.644592	0.0971827		-0.182826	0.0338221
	-0.337802	-0.0161595		-0.333437	0.00784527
	-0.618519	-0.0295832		-0.361036	0.0230293
	-0.71875	0.0580846		-0.255899	0.0345841
	-0.442436	0.0175189		-0.169694	0.0194672
	-0.671717	0.0228525		-0.242868	-0.0146363
	-0.611957	-0.0218389		-0.16617	0.0308426
	-0.532498	-0.00618331		-0.2087	0.00438147
	-0.473745	0.111481		-0.363454	0.0307747
	-0.705136	-0.0117892		-0.223628	0.0733413
	-0.646907	-0.0648199		-0.284139	-0.00634375
	-0.697081	-0.0725816		-0.142913	0.0113951
	-0.546788	-0.0424289		-0.496612	0.0123858
	-0.615288	-0.0689848		-0.33413	-0.00606526
	-0.643268	0.0620391		-0.191195	0.00510888
	-0.515315	0.013122		-0.344277	0.0348268
	-0.544049	-0.0425524		-0.316623	-0.00344924
	-0.565035	0.0317268		-0.278411	0.0387196
	-0.68862	-0.112985		-0.169031	0.0139032
	-0.695737	-0.125776		-0.517416	0.00892081
	-0.417069	-0.08336		-0.343228	-0.00914501
	-0.674234	-0.0627458		-0.462161	0.0570962
	-0.6031	0.027579		-0.346676	-0.00891741
	-0.599846	0.0365463		0.0197259	0.0152842
	-0.394092	-0.0234517		-0.308953	-0.000483515
	-0.668875	-0.0333673		-0.461087	0.0349637
	-0.421749	0.098154		-0.115235	0.0312361
	-0.460636	-0.0552429		-0.180365	0.00630941
	-0.56364	-0.0324522		-0.214339	0.024049
	-0.653194	-0.0405471		-0.247255	0.0239418
	-0.542727	-0.0282186		0.0333132	0.000664838
	-0.626354	0.0286958		-0.297346	0.0241562
	-0.371297	-0.00993678		-0.294676	0.0066158
	-0.603644	-0.100157		-0.285865	0.0213048
	-0.723748	-0.0336396		-0.302024	0.0110765
	-0.757233	-0.0709311		-0.129479	-0.000112426
	-0.629918	-0.00260778		-0.0927764	0.0152599
	-0.667439	-0.000506068		-0.2349	0.0273058
	-0.428791	0.0315564		-0.233843	0.0394512
	-0.582344	0.0195076		-0.28409	0.0130468
	-0.388848	-0.0704864		-0.299671	0.0415884
	-0.622903	0.0153217		-0.203993	0.0349315
	-0.70909	-0.04165		-0.330382	0.0377804
	-0.620591	0.050907		-0.0711561	0.0239923
	-0.476905	-0.00620014		-0.144464	0.016057
	-0.648511	0.0450001		-0.212667	0.00307447
	-0.464292	0.0525356		-0.274305	0.00658333
	-0.50406	-0.00142524		-0.208661	0.0451549
	-0.508251	-0.0909065		-0.278231	0.00390898
	-0.642615	0.0640686		-0.327573	0.017802
	-0.616418	-0.053546		-0.254636	0.00987676
	-0.72631	-0.00265779		-0.184198	0.0264564
	-0.519903	-0.000953024		-0.0698556	0.011843
	-0.671477	0.0194421		-0.0392505	0.0154101
	-0.590475	-0.102841		-0.20788	0.0319758
	-0.556213	-0.00217767		-0.240446	0.0558412
	-0.343292	0.0867258		-0.201612	-0.0153299
	-0.574462	-0.0768158		-0.371754	-0.0274938
	-0.39293	-0.0176928		-0.181128	0.0517107

## Sheet: Fig 3b
	Figure 3b
	Method	Fairness (CURIAL)	Fairness (eICU Shock)	Fairness (eICU Mortality)	Fairness (CURIAL-Combined)	Fairness (MIMIC-IV)	Unlearning Effectiveness (Membership Inference)	Unlearning Effectiveness (Model Inversion)	Clinical Utility
	FU	0.840261	0.879773	0.932788	0.9299	0.90826	0.840757	0.924753	0.848273
	GA	0.798197	0.817889	0.905346	0.897624	0.871197	0.772543	0.84837	0.819977
	CR	0.812307	0.810901	0.891014	0.890259	0.878685	0.800118	0.864345	0.825071
	CF	0.800699	0.831821	0.896447	0.900497	0.877129	0.762759	0.86199	0.822683
	SCRUB	0.824822	0.831518	0.894004	0.889051	0.878119	0.717618	0.85411	0.828418
	ORTHO	0.815177	0.840318	0.900348	0.879191	0.857675	0.781478	0.842109	0.832097

## Sheet: Fig 3c
	Figure 3c Original				Figure 3c FU				Figure 3c CF				Figure 3c SCRUB				Figure 3c CR				Figure 3c ORTHO
	Hospital	UMAP-1	UMAP-2		Hospital	UMAP-1	UMAP-2		Hospital	UMAP-1	UMAP-2		Hospital	UMAP-1	UMAP-2		Hospital	UMAP-1	UMAP-2		Hospital	UMAP-1	UMAP-2
	0	16.9227	-1.21761		0	10.4152	-8.9873		0	11.7429	8.41139		0	7.31851	15.3155		0	11.8815	-1.29261		0	11.5544	-2.24491
	0	8.76513	-1.41976		0	7.70106	-4.75082		0	9.05633	0.284655		0	8.72219	18.5004		0	9.29336	3.14486		0	4.32342	0.773943
	0	12.1259	0.355074		0	12.9544	-4.74315		0	13.8828	5.61509		0	5.71289	14.4762		0	14.2168	-2.43588		0	6.23395	-3.91437
	0	12.3135	0.0822954		0	10.0499	-6.40163		0	8.34943	6.64069		0	0.131457	16.3067		0	9.72514	0.183157		0	10.2669	-1.85252
	0	10.2016	0.379444		0	9.01952	-5.27463		0	6.15361	7.35602		0	3.63715	16.2762		0	10.315	3.9101		0	6.44696	1.18914
	0	8.69564	-5.78651		0	4.64498	-7.63387		0	2.62532	2.21359		0	5.46752	16.5901		0	7.05088	8.52047		0	-1.74878	5.38235
	0	12.7092	-4.14717		0	7.43793	-8.91732		0	5.93847	1.41622		0	3.26734	17.84		0	10.7875	7.39469		0	5.17334	4.42936
	0	13.3835	-2.06537		0	9.11221	-8.97543		0	6.32237	4.12258		0	0.95196	13.2665		0	11.5974	4.91601		0	6.27476	3.11188
	0	8.46778	-5.36462		0	4.35589	-6.77055		0	8.24673	4.09881		0	5.29231	16.1309		0	10.9902	6.53216		0	-0.108302	3.90054
	0	9.58976	-4.09474		0	6.43885	-6.65964		0	4.4607	2.18223		0	9.29801	18.0592		0	7.1176	6.55957		0	-0.741366	4.49743
	0	16.0043	0.569453		0	11.4082	-8.62737		0	12.7016	6.51668		0	2.89471	11.7648		0	12.3763	-2.09161		0	7.98572	-3.55448
	0	12.8544	-0.984021		0	9.50711	-7.64181		0	4.95423	6.7483		0	5.82858	10.9547		0	11.9565	6.15534		0	6.79992	4.48272
	0	14.6028	-0.663668		0	13.2507	-9.64644		0	10.2445	7.03237		0	9.08587	12.9989		0	14.5099	0.30256		0	4.00629	-4.03517
	0	8.64961	-0.831276		0	7.47776	-4.70981		0	8.18794	0.82601		0	8.78282	11.3672		0	7.64109	3.39913		0	1.4688	1.71401
	0	9.0886	1.30476		0	9.46047	-3.98725		0	8.83588	2.92081		0	9.77079	13.6602		0	12.5942	1.32212		0	2.08251	-0.387339
	0	11.9882	2.43071		0	12.2002	-6.07808		0	7.99478	5.09922		0	3.74198	18.2976		0	13.116	4.37557		0	6.81714	3.19833
	0	11.6817	-0.0878612		0	10.4004	-5.87222		0	7.41312	2.50683		0	4.06889	16.8347		0	12.9323	1.90708		0	0.424813	0.516308
	0	13.3572	3.20053		0	13.7684	-7.17759		0	8.62114	5.02341		0	1.59753	18.1292		0	11.7613	8.70665		0	6.05929	5.98665
	0	11.6312	-5.98273		0	6.03337	-10.1559		0	3.12231	7.0694		0	2.22353	15.9586		0	10.6542	6.7931		0	6.23539	4.20248
	0	12.8362	-4.31464		0	7.63662	-8.74242		0	5.62467	0.787753		0	7.40699	13.0705		0	10.0323	7.95594		0	2.86017	4.47933
	0	8.82384	-6.33298		0	4.54469	-8.78111		0	1.95861	5.52125		0	4.89774	9.74658		0	11.3696	2.59122		0	7.37643	0.265551
	0	11.9594	-4.98248		0	6.57674	-8.8758		0	5.68687	0.59357		0	8.3541	17.5361		0	6.62465	0.955289		0	6.60342	-0.917951
	0	12.4186	-0.854242		0	9.70764	-6.54542		0	7.7986	5.22639		0	4.66733	11.7183		0	12.3026	0.859542		0	4.22061	-2.06986
	0	8.02643	1.91889		0	5.73521	-4.44856		0	9.40826	-0.700152		0	4.41815	17.7486		0	9.05753	1.60528		0	5.76881	2.2995
	0	14.3982	3.38292		0	9.51018	-2.97517		0	10.7022	-0.19952		0	5.14183	11.6009		0	13.2071	7.55082		0	7.65962	3.55015
	0	11.5269	-0.0398524		0	12.3551	-7.27475		0	9.85477	5.69621		0	1.90759	15.3433		0	8.75979	2.34689		0	2.67561	2.90134
	0	13.7983	-2.62219		0	10.6976	-4.71852		0	7.61897	3.69187		0	10.0831	18.341		0	6.96474	6.59758		0	2.15738	6.23077
	0	9.51381	1.3023		0	8.6863	-9.27551		0	4.8765	7.08651		0	7.21127	16.731		0	12.015	8.47718		0	5.51006	6.05427
	0	8.8	-3.31079		0	9.65058	-4.53406		0	7.45732	4.53183		0	4.46037	12.7439		0	11.8811	7.64699		0	7.29608	4.7164
	0	13.2299	-3.6599		0	6.34332	-5.99888		0	4.42753	3.9044		0	7.08275	17.1246		0	15.1669	0.265077		0	6.96836	-4.99414
	0	17.5321	-0.523194		0	6.49896	-9.63181		0	3.42471	6.05205		0	8.76187	15.7886		0	14.6059	-1.54962		0	5.78815	-2.54632
	0	15.6681	1.09721		0	7.96899	-9.41798		0	4.14931	6.37542		0	3.53536	16.5712		0	8.36234	2.85694		0	2.30513	3.3133
	0	10.0082	-0.704406		0	10.3949	-10.1295		0	14.2654	4.68469		0	6.82839	13.5365		0	13.3622	-3.26329		0	9.12938	-1.77562
	0	14.9127	0.177335		0	12.2507	-9.39639		0	11.3619	6.88589		0	5.3016	14.8419		0	12.6408	-0.909717		0	4.18983	-4.58534
	0	15.7013	0.897365		0	8.42146	-5.32276		0	6.73178	3.96994		0	3.09909	18.7602		0	11.2226	6.07194		0	6.15614	1.8664
	0	13.4836	-3.98035		0	11.0439	-8.10778		0	10.986	9.17972		0	3.62675	11.0358		0	11.9674	3.5087		0	0.229802	3.75253
	0	10.5924	-0.684848		0	11.7102	-8.80833		0	11.1533	5.53874		0	6.58838	12.4036		0	10.375	4.22079		0	3.92344	5.56695
	0	11.4051	-1.22811		0	7.63772	-10.1111		0	7.18095	0.464997		0	10.2477	15.883		0	10.8919	9.61024		0	4.0379	7.02232
	0	10.0186	-6.40475		0	9.27443	-6.87672		0	4.68479	5.10581		0	1.07133	15.9578		0	7.78544	3.18503		0	4.4125	0.354808
	0	9.46194	2.36526		0	8.76067	-8.14761		0	4.2433	6.5987		0	10.3333	18.5881		0	10.0574	1.67492		0	3.46648	2.80795
	0	11.2452	-0.452614		0	9.19569	-7.01253		0	4.90857	6.00651		0	6.84162	16.5614		0	10.1232	9.7137		0	3.53327	7.43768
	0	15.6221	1.93292		0	5.33209	-9.33846		0	2.71106	7.15782		0	7.65491	17.6845		0	16.0732	-2.05836		0	5.64025	-6.10169
	0	7.31198	-3.63899		0	10.0429	-3.71432		0	9.86374	-0.733982		0	10.41	17.6983		0	14.3714	-1.79362		0	10.0461	-2.71923
	0	15.5121	-1.46071		0	9.79457	-6.28643		0	7.246	5.73647		0	1.31183	12.5426		0	14.372	-1.36014		0	3.31028	-1.42521
	0	15.5223	-1.32289		0	13.2884	-8.86569		0	13.6448	3.82424		0	4.11014	14.9297		0	16.3679	0.110666		0	2.48252	-3.29479
	0	15.1717	2.13099		0	4.93293	-8.01268		0	2.99955	7.14408		0	2.52713	13.6095		0	6.42937	5.81751		0	-0.896963	5.17259
	0	16.6089	2.76041		0	12.0478	-11.4185		0	14.5746	5.04065		0	0.583537	18.4541		0	8.43018	5.32528		0	4.19643	2.89351
	0	6.67497	-2.21203		0	10.4675	-9.19934		0	10.2528	8.67511		0	5.93871	12.767		0	6.45861	5.3995		0	-0.335771	6.39934
	0	11.488	-1.73005		0	12.2075	-8.66144		0	10.7216	7.84685		0	5.16336	16.5255		0	10.2901	11.0317		0	2.15504	9.21055
	0	9.33198	-2.94026		0	13.4404	-9.17945		0	12.6997	4.35543		0	7.89372	12.0142		0	12.3561	6.54754		0	8.65091	0.701622
	0	8.25963	-6.96612		0	6.08308	-4.44365		0	4.16101	2.51932		0	7.55616	12.4597		0	9.44174	4.23498		0	-1.16091	3.13592
	0	13.9335	-3.90171		0	7.99244	-6.95247		0	6.43443	1.21067		0	5.77481	16.7823		0	12.6836	6.84966		0	7.96852	2.56528
	0	8.4679	-1.12097		0	6.68719	-6.64861		0	4.20045	4.09407		0	2.76005	14.5101		0	11.9829	0.0733312		0	5.30286	-2.11906
	0	12.7176	-1.96567		0	3.83192	-8.52639		0	1.19129	6.15903		0	5.52576	16.4078		0	11.8063	-2.57251		0	10.8953	-2.59754
	0	12.356	2.70191		0	7.83658	-10.1253		0	6.67854	1.00235		0	3.07345	17.5482		0	11.6743	1.76393		0	6.16842	-1.07036
	0	17.5725	-0.0456306		0	7.8149	-5.46307		0	4.3441	4.62222		0	8.5822	18.8751		0	10.5956	1.54671		0	6.85542	0.963124
	0	11.6017	2.22931		0	9.1172	-8.18097		0	5.59564	7.20266		0	0.239395	17.6513		0	12.5234	7.89282		0	6.29226	4.5187
	0	12.7414	-1.07086		0	12.5466	-6.60962		0	9.44206	5.87627		0	5.65179	18.637		0	10.7237	6.04182		0	2.08698	4.36609
	0	12.0049	-2.35396		0	11.2012	-8.26153		0	11.1504	8.99964		0	10.3735	15.7969		0	13.0389	7.36696		0	7.00717	3.94599
	0	11.2726	-3.26032		0	11.3804	-5.80538		0	9.13699	5.34389		0	6.55443	15.6211		0	11.6033	8.89886		0	5.40541	6.35311
	0	12.5651	-5.78659		0	9.78087	-6.7359		0	7.90513	4.6598		0	4.41373	17.6304		0	15.5106	-0.749686		0	3.66042	-3.65458
	0	8.56604	-6.81606		0	8.49225	-7.9882		0	4.889	7.49894		0	6.90529	16.3839		0	9.33001	11.2103		0	1.95433	9.29041
	0	13.656	-5.0356		0	7.3639	-7.27533		0	6.10214	2.02176		0	8.51959	18.4601		0	11.9862	8.47471		0	5.87651	5.97121
	0	12.5011	-5.3278		0	9.30776	-7.51932		0	5.10505	7.8497		0	5.26287	17.34		0	12.3616	-1.49008		0	8.0532	-4.15716
	0	15.0324	2.70309		0	6.64761	-10.3527		0	3.55343	6.76175		0	1.7278	18.551		0	11.4813	6.75129		0	4.55449	5.00116
	0	10.899	-0.4037		0	12.0007	-9.04985		0	11.3704	6.66085		0	2.4151	11.5272		0	13.6998	-2.14087		0	5.74819	-1.7045
	0	12.5245	-4.49699		0	5.41293	-4.74589		0	4.62299	2.31507		0	3.38919	11.8189		0	16.5222	-0.0252611		0	2.68603	-3.40999
	0	14.2308	1.14176		0	9.722	-10.7451		0	8.64126	2.62895		0	3.09296	15.8271		0	13.0933	7.03475		0	7.97958	3.02514
	0	16.6654	2.01359		0	4.08309	-8.23991		0	1.37069	5.92755		0	7.29752	16.2598		0	10.949	10.4534		0	3.31771	8.00443
	0	8.46555	-2.87455		0	7.30338	-10.5297		0	3.71889	6.12585		0	1.68347	17.7348		0	6.64862	4.81661		0	0.00532686	2.57116
	0	13.707	-2.95819		0	6.89609	-10.4463		0	4.33892	7.36987		0	2.38066	15.5895		0	10.3526	0.719546		0	2.05226	2.30895
	0	9.75722	-6.84488		0	12.4315	-6.7425		0	13.8719	7.41012		0	4.37152	11.4055		0	10.7045	9.0642		0	4.88328	6.65768
	0	7.05499	-0.900082		0	9.86367	-7.91818		0	6.98116	6.34489		0	6.67358	13.1036		0	13.4218	-1.43028		0	6.42235	-2.64071
	0	7.65608	0.0658497		0	7.27528	-9.89327		0	5.52756	3.31785		0	7.46334	12.6443		0	9.90485	10.4205		0	3.5141	8.18864
	0	10.7917	-4.78714		0	10.8663	-7.34168		0	9.71759	8.3677		0	4.70518	18.9949		0	11.7877	6.88481		0	6.4251	1.59871
	0	15.9778	1.90565		0	12.5217	-9.85032		0	11.1768	5.56736		0	2.57473	17.3677		0	7.41249	2.13976		0	3.71957	0.21305
	0	9.74598	-6.75263		0	5.81531	-6.11014		0	5.54587	1.08657		0	10.0277	16.4572		0	7.84548	5.48848		0	2.13382	6.84379
	0	11.2475	-3.91808		0	8.65904	-9.2357		0	5.12419	7.11043		0	3.5222	15.4326		0	9.93042	4.44308		0	-0.946093	3.82055
	0	6.96082	0.376493		0	4.75536	-9.3435		0	1.96305	7.47096		0	3.16849	16.072		0	10.7726	-0.601429		0	9.37406	-1.67765
	0	9.44341	-0.751045		0	7.09248	-3.70348		0	8.51768	1.52327		0	1.86324	14.2842		0	12.4469	8.14137		0	6.34948	5.14677
	0	11.4893	1.16052		0	8.04166	-3.56967		0	8.25408	0.426138		0	6.25918	15.9458		0	10.6372	9.67283		0	3.64461	7.23414
	0	13.6276	-5.47618		0	6.56109	-8.88554		0	3.33297	6.49957		0	11.2836	13.5913		0	16.4544	0.891429		0	0.912084	-1.24615
	0	10.0462	-5.61464		0	11.7906	-8.4292		0	10.9594	6.30328		0	6.44713	13.6222		0	9.31385	5.94934		0	5.02343	1.54388
	0	16.0875	3.35416		0	5.07282	-8.83462		0	2.33494	7.16857		0	3.1916	13.6171		0	10.2523	8.93644		0	3.61679	6.5372
	0	12.5272	-3.73703		0	6.69508	-8.09988		0	7.2767	-1.38651		0	4.41145	13.6151		0	7.83595	6.27386		0	-1.1593	4.16765
	0	10.4242	-2.73477		0	8.15342	-3.0854		0	9.61634	0.612735		0	4.03307	15.385		0	11.9432	5.85662		0	8.13373	1.79155
	0	8.80476	-3.04025		0	6.02491	-7.46307		0	4.86172	-1.12262		0	3.34977	17.299		0	14.1695	-1.15192		0	5.94383	-3.12444
	0	13.6184	-2.90864		0	7.19834	-6.54067		0	4.09835	5.52444		0	11.8517	16.9989		0	13.6942	1.91871		0	10.6964	-3.58285
	0	15.2426	0.52008		0	9.34087	-5.88292		0	3.79901	4.49306		0	11.3572	15.9404		0	10.7758	2.96058		0	4.53826	2.86356
	0	17.5152	-2.07153		0	10.7026	-5.63853		0	9.31275	6.90619		0	5.99085	16.1626		0	7.48688	5.87423		0	3.22756	7.06001
	0	11.3421	-0.899376		0	7.04481	-10.789		0	3.46039	6.18848		0	7.5764	17.3903		0	15.4733	-1.88648		0	3.14003	-3.25977
	0	9.99882	-4.60563		0	5.5335	-8.72201		0	2.89225	7.26569		0	3.5777	14.2791		0	8.89642	3.86435		0	4.35228	5.7511
	0	16.8737	1.70706		0	13.8957	-9.14013		0	10.242	4.66017		0	5.63988	17.5069		0	11.5851	7.49614		0	4.60656	6.52725
	0	9.21135	-1.44515		0	7.23336	-9.13218		0	7.58427	-1.23553		0	8.05823	15.6873		0	10.9219	3.71265		0	2.12508	6.96282
	0	12.214	-4.6994		0	7.27795	-6.92499		0	3.70478	6.4546		0	7.70196	18.0502		0	15.5124	0.868494		0	5.6232	-5.47908
	0	10.5544	-3.06789		0	6.43684	-5.9276		0	3.9748	2.67121		0	5.95885	15.7831		0	12.4488	7.08765		0	6.6731	3.87117
	0	18.3117	0.336408		0	8.58908	-9.69656		0	6.39941	3.4553		0	3.57819	13.042		0	12.9795	-2.78103		0	9.90492	-2.32368
	0	15.1339	4.43501		0	11.8939	-8.88518		0	10.7317	7.15844		0	8.25889	11.6258		0	10.9664	6.10075		0	5.17052	2.34568
	0	12.5723	-1.08457		0	10.4423	-8.23431		0	9.06495	5.13915		0	2.66631	12.156		0	11.6708	9.08724		0	5.93637	5.5796
	0	16.6544	0.471847		0	9.31825	-6.91916		0	6.6308	6.30804		0	1.73971	14.9872		0	13.7933	0.284959		0	1.88641	-0.759632
	0	11.1032	-5.43222		0	6.05133	-8.48948		0	3.63146	6.7639		0	4.42268	13.3708		0	12.3896	-3.32966		0	9.01176	-3.08898
	0	11.916	2.89432		0	12.0233	-9.31811		0	13.3879	6.90734		0	9.34807	17.2734		0	11.6646	3.9802		0	7.75422	0.717704
	0	16.2537	0.466675		0	7.91498	-4.73588		0	3.96412	6.73281		0	6.14604	13.8385		0	8.66218	5.14155		0	2.64075	6.45377
	0	13.0513	-2.51885		0	7.36636	-9.49816		0	3.48681	6.71804		0	0.353799	13.3		0	9.22388	2.59747		0	3.69321	1.32703
	0	9.60378	-1.68952		0	7.72709	-8.31744		0	5.07591	5.38329		0	6.085	10.9822		0	8.21726	4.1689		0	3.03347	0.935232
	0	10.7061	0.257399		0	11.724	-9.5613		0	12.5843	5.5536		0	9.90065	17.9106		0	10.2585	9.48221		0	3.74571	7.89663
	0	7.20029	-0.413883		0	14.3888	-8.28727		0	10.1625	4.14304		0	4.72127	14.7485		0	9.15535	4.25413		0	2.04028	4.02405
	0	9.81741	-5.23024		0	9.44434	-7.82379		0	5.04164	7.24907		0	2.91613	14.619		0	15.3611	-2.30068		0	4.18683	-3.48091
	0	11.3928	-1.63699		0	12.0648	-9.16059		0	11.4147	9.67102		0	1.97443	17.9284		0	8.62482	2.84482		0	5.63613	0.719343
	0	16.5041	1.18318		0	7.33171	-6.80277		0	7.22493	0.591221		0	5.78668	12.382		0	7.72277	6.31411		0	0.631987	3.27057
	0	10.4696	0.624369		0	6.13011	-8.6047		0	3.96102	6.98314		0	1.94752	14.0062		0	10.253	-0.577841		0	2.07448	1.77342
	0	9.3432	-3.14434		0	11.9954	-6.40721		0	9.36159	6.99395		0	9.40605	19.9239		0	14.4249	0.03944		0	3.5809	-2.46827
	0	9.54238	0.0143868		0	11.6	-8.93505		0	13.0836	9.00138		0	3.81905	11.776		0	17.4436	0.941329		0	1.23722	-3.4421
	0	12.0031	0.738921		0	8.70095	-8.74667		0	7.09665	1.21468		0	8.85363	16.8882		0	12.0637	6.34227		0	8.40773	0.514794
	0	16.4093	-1.87996		0	7.57303	-5.84496		0	4.13748	5.79744		0	1.59285	17.8966		0	9.30155	7.96853		0	2.42929	5.12989
	0	12.7479	-3.0243		0	9.9847	-5.19491		0	8.0473	-0.0192723		0	4.60439	15.8367		0	10.7218	10.063		0	2.79441	7.93393
	0	10.3723	-3.46579		0	7.71654	-3.51017		0	9.5389	0.917611		0	7.63073	14.2979		0	10.8162	3.33492		0	1.51754	2.40036
	0	9.87011	-6.2359		0	5.6096	-8.12795		0	2.66784	7.14316		0	3.51807	17.2126		0	10.9961	4.85241		0	2.05439	2.34025
	0	9.01271	-2.0555		0	8.68478	-6.95351		0	7.09707	1.20144		0	2.74776	13.4558		0	9.46248	0.627126		0	9.332	-1.84147
	0	9.05222	-2.49854		0	11.9604	-10.0723		0	14.0972	6.58991		0	2.80998	18.4137		0	15.4264	-2.17232		0	3.99648	-2.88053
	0	12.9825	-0.616293		0	9.72283	-4.9493		0	8.16754	3.63784		0	7.86894	12.6283		0	8.0243	4.46498		0	1.99032	1.21953
	0	15.4904	1.89872		0	6.33867	-5.62858		0	5.81448	-1.20549		0	7.61436	18.3485		0	12.4798	-2.56658		0	6.30622	-2.94974
	0	7.06242	-0.570253		0	9.41787	-5.87021		0	6.65455	6.68735		0	1.11264	18.4527		0	10.5274	10.25		0	2.37821	7.79459
	0	13.658	1.88037		0	13.3079	-5.56719		0	12.306	3.23531		0	10.3857	15.1742		0	11.6592	6.44211		0	5.73981	4.89522
	0	9.56402	-6.08645		0	10.1022	-10.8778		0	10.3656	3.44188		0	8.42776	17.9794		0	13.1503	0.759826		0	4.36584	-2.34684
	0	11.3574	-2.25606		0	7.80513	-7.75349		0	6.44619	1.91339		0	0.435818	16.9773		0	10.4267	9.90194		0	4.09885	6.89957
	0	13.4352	2.75617		0	6.35825	-7.0412		0	5.26776	-0.901877		0	1.99748	12.0363		0	12.9153	7.16633		0	8.06439	2.77672
	0	10.5882	-6.28525		0	5.54741	-8.99394		0	2.40828	6.5328		0	1.17587	13.7284		0	11.3954	9.44181		0	4.54086	7.31759
	0	12.6507	2.15857		0	7.17655	-5.89139		0	7.7955	1.4912		0	2.92127	13.2223		0	9.12942	1.24072		0	6.37015	-1.78849
	0	16.1505	-1.74528		0	6.13935	-5.87553		0	7.43488	0.126036		0	8.34449	14.9703		0	15.639	-1.82052		0	9.74168	-4.28931
	0	7.76931	-5.85338		0	10.3032	-6.48905		0	8.02181	4.23949		0	2.13449	17.2672		0	9.8212	9.79494		0	2.55224	7.47201
	0	15.1123	-0.523777		0	13.4622	-9.85472		0	12.6712	4.88206		0	8.25844	18.0726		0	13.0361	1.58479		0	4.65944	-4.36784
	0	12.9405	1.06919		0	7.48089	-3.67723		0	8.11424	2.40547		0	6.30464	13.302		0	13.9277	-1.21402		0	7.01303	-3.78853
	0	8.56643	-6.17911		0	13.0358	-5.93928		0	12.2394	6.29856		0	7.5026	15.9691		0	9.7376	10.4397		0	2.03744	8.8355
	0	6.85325	-0.448481		0	5.05807	-8.64796		0	2.651	5.7592		0	0.447633	18.1516		0	8.17519	2.88431		0	1.42683	1.63215
	0	7.70061	-4.75161		0	8.26319	-7.46411		0	5.48846	7.36087		0	5.49093	11.3162		0	8.17855	7.9727		0	-0.853977	4.8225
	0	9.92933	-0.938109		0	12.6125	-6.484		0	11.1435	6.03628		0	6.53051	17.5341		0	8.52129	2.2815		0	6.42722	-0.236993
	0	14.1414	1.53194		0	6.62229	-8.47519		0	2.9973	6.66736		0	9.87296	13.5834		0	12.5767	-2.23515		0	5.32839	-3.10357
	0	11.0449	-6.21673		0	8.97652	-8.28109		0	5.41901	7.11161		0	7.06026	15.3495		0	11.0769	9.25098		0	4.37409	7.50815
	0	11.6874	1.92405		0	8.22399	-6.42935		0	7.26631	-0.959414		0	6.42372	13.6535		0	13.6212	1.44288		0	1.20791	-1.82785
	0	9.65066	0.803381		0	5.35635	-9.53064		0	2.69578	7.34928		0	11.5188	16.2405		0	9.38801	3.55326		0	3.40015	2.62836
	0	13.8763	1.79451		0	11.5509	-5.76665		0	11.9128	1.92167		0	2.1303	18.3618		0	12.1315	-2.26749		0	8.16262	-2.45569
	0	8.36293	-6.89006		0	10.9748	-10.7823		0	14.1552	7.50466		0	2.50793	18.796		0	9.98065	10.9289		0	2.20924	8.80339
	0	10.3511	-0.866066		0	4.54816	-8.16348		0	2.36474	6.22818		0	3.96249	15.6769		0	8.57968	1.90783		0	1.28055	2.23343
	0	16.2741	-2.57908		0	10.9372	-9.52311		0	12.6976	3.20261		0	4.33951	15.9175		0	13.7115	5.02674		0	9.63262	-1.28611
	0	17.5139	-2.85217		0	13.0659	-5.01584		0	13.5563	5.0635		0	0.337719	17.6507		0	11.9293	-1.35698		0	12.6448	-3.29681
	0	12.4377	0.862241		0	4.62112	-8.40103		0	1.92117	6.56292		0	2.89378	10.8874		0	12.5036	-2.06817		0	7.4522	-1.50021
	0	11.6865	-0.195987		0	7.39071	-3.35034		0	8.93117	0.0896702		0	1.6214	16.5683		0	10.6151	3.40213		0	4.51122	0.814503
	0	13.7668	4.73435		0	4.70591	-7.20954		0	4.13717	0.294975		0	8.40397	15.2842		0	15.5161	2.97214		0	-0.667561	1.1294
	0	11.0114	-5.74272		0	7.96088	-4.98237		0	8.41703	1.48552		0	9.10725	16.9498		0	10.6831	9.88934		0	3.62656	7.82362
	0	10.1109	-6.41862		0	11.6471	-7.41849		0	12.0491	7.53361		0	3.69917	13.7423		0	11.4302	9.68328		0	4.60981	7.2839
	0	11.1906	-3.69582		0	5.51425	-9.66429		0	2.82754	7.62468		0	4.16685	15.3027		0	10.555	7.47023		0	3.1272	5.83307
	0	11.3888	-5.03176		0	13.2272	-5.0546		0	10.8392	5.26693		0	0.865376	17.7294		0	11.317	8.93033		0	3.89194	7.3954
	0	8.47229	-6.83406		0	9.3359	-4.87382		0	6.11714	5.7354		0	7.37372	14.4582		0	10.1269	10.8528		0	2.72015	8.9522
	0	7.0867	0.0782564		0	11.63	-6.74485		0	11.7603	9.12676		0	5.91677	17.0259		0	6.94222	2.6075		0	2.1286	2.01607
	0	15.615	1.91305		0	4.16918	-8.41365		0	1.48526	6.34303		0	2.08668	17.7685		0	10.1239	8.81952		0	3.5399	6.80043
	0	9.88804	-4.70852		0	9.12498	-6.09877		0	7.45847	3.94604		0	2.23299	15.6477		0	11.4612	-2.28785		0	7.27738	-2.97533
	0	13.5867	1.50799		0	9.92047	-10.516		0	8.02935	4.63462		0	5.20793	15.0935		0	14.6457	0.728302		0	1.74684	-2.06046
	0	12.2732	-2.66744		0	10.1586	-10.5652		0	12.8445	8.31727		0	2.64058	12.3238		0	11.2297	5.6453		0	5.58534	3.88872
	0	11.6922	-3.31534		0	10.9069	-7.00734		0	9.33909	8.46431		0	1.49961	15.5014		0	10.6723	8.14849		0	6.00373	5.60364
	0	15.3634	0.0146316		0	9.55552	-6.87127		0	6.68908	6.11214		0	4.99125	13.5454		0	9.88369	10.6383		0	2.24385	8.67793
	0	9.26961	-6.54644		0	14.6905	-7.54354		0	9.55953	3.23442		0	2.18007	14.7739		0	12.5815	4.87287		0	9.03418	1.30251
	0	14.8217	-1.00062		0	6.15883	-9.13677		0	2.72479	6.54115		0	0.184264	18.0539		0	11.7229	5.54833		0	8.34559	1.45805
	0	13.5692	-3.32554		0	4.97233	-9.14193		0	2.73107	7.81458		0	9.7141	11.6451		0	8.18503	5.8933		0	-0.671069	3.44005
	0	7.29489	-4.64873		0	6.87639	-8.2792		0	5.1203	2.8932		0	6.75432	16.0175		0	10.1945	8.37721		0	2.02317	5.31101
	0	9.68809	-4.99		0	6.56415	-8.70646		0	2.75174	6.15694		0	4.98997	12.6623		0	12.2069	4.37735		0	5.58352	3.86076
	0	12.5409	-1.91587		0	4.20323	-8.57201		0	1.49125	6.74007		0	5.85014	16.3769		0	8.02876	2.50098		0	4.58078	1.70566
	0	7.25809	-0.0032391		0	7.92449	-3.24248		0	8.40534	1.13221		0	0.630354	17.8673		0	9.26516	8.59478		0	1.24266	5.0588
	0	10.2411	-4.51278		0	6.31221	-7.69538		0	3.65085	7.00861		0	9.23436	17.3095		0	9.27449	3.60592		0	3.1294	3.56047
	0	8.65908	-0.235034		0	11.1705	-7.34702		0	11.8513	9.01494		0	2.54035	14.1913		0	6.93984	6.68899		0	0.101503	6.00721
	0	9.49774	-3.55241		0	6.00485	-8.28146		0	2.88307	7.98753		0	7.94087	13.2224		0	9.75658	11.0827		0	1.75409	9.07613
	0	8.38927	-6.81906		0	13.5443	-6.95161		0	11.4539	5.75824		0	2.03662	18.8892		0	11.7449	2.4765		0	6.72626	-1.33653
	0	12.6825	1.15607		0	7.98599	-7.42148		0	6.18633	-0.0773162		0	0.969092	18.0702		0	15.3255	1.56627		0	0.0978982	0.425324
	0	14.4409	4.31862		0	7.53305	-8.15337		0	3.9256	6.51474		0	2.08466	16.0942		0	13.3692	-2.53024		0	3.92807	-0.90467
	0	13.3415	1.38784		0	10.6993	-7.65473		0	11.3119	9.0806		0	6.99717	18.1308		0	9.73197	2.13836		0	5.28242	1.90838
	0	10.6481	-0.487456		0	4.7251	-8.73301		0	1.71842	6.02916		0	9.0052	10.8499		0	12.8085	5.69913		0	7.91155	2.92846
	0	14.3228	-3.37393		0	9.93979	-7.54081		0	5.67358	4.62764		0	9.83011	14.8252		0	10.0903	10.7253		0	2.05894	8.62891
	0	8.6862	-6.99705		0	8.45127	-9.42333		0	6.72498	3.61538		0	11.2268	16.4595		0	13.3118	0.596878		0	4.55601	-3.18626
	0	15.3757	2.40185		0	4.70176	-6.95344		0	2.91152	3.68366		0	3.69091	11.5432		0	6.65658	5.08979		0	1.50464	6.49752
	0	9.09664	-3.01318		0	5.45401	-7.48102		0	4.15291	-0.702322		0	4.03525	16.0934		0	12.6031	4.35787		0	7.86253	2.23099
	0	13.8892	-0.86159		0	8.85352	-7.94676		0	6.46009	5.55849		0	5.0147	17.6851		0	11.0169	10.0221		0	3.9301	7.88174
	0	9.97756	-6.76963		0	8.12685	-3.01845		0	7.96692	1.1986		0	6.67139	11.7406		0	10.2658	10.3056		0	2.06466	8.51164
	0	8.95349	-6.2369		0	5.9123	-7.74495		0	3.98777	-0.39127		0	3.01359	16.4881		0	8.97602	1.21143		0	6.13041	-1.67125
	0	10.3007	2.24068		0	8.31443	-4.57141		0	5.74334	6.51616		0	10.8113	15.2769		0	5.90883	5.83272		0	0.57841	7.22439
	0	8.57281	-3.50631		0	6.47467	-6.69992		0	4.193	3.51147		0	6.41962	12.5343		0	16.2109	1.14831		0	0.648447	-2.14118
	0	12.4987	-4.81944		0	4.10083	-8.36634		0	1.42393	5.75731		0	0.559116	16.4366		0	11.5096	8.584		0	5.38847	6.00727
	0	10.8085	1.18657		0	10.6724	-6.84249		0	9.49726	2.98105		0	6.63823	16.4888		0	11.313	0.74094		0	3.13438	-2.45072
	0	16.5071	2.63736		0	14.3333	-8.13278		0	4.9055	5.76045		0	0.640083	16.1551		0	15.9998	1.20571		0	1.11525	-3.11099
	0	15.429	4.57109		0	11.4904	-7.37856		0	9.6885	8.64445		0	8.93249	12.9482		0	16.1293	2.36732		0	-0.148392	1.02187
	0	7.10182	-0.0913629		0	9.17215	-5.2199		0	7.39988	4.18771		0	10.1455	15.4239		0	7.29599	2.69786		0	0.902853	3.04631
	0	10.7207	-2.5287		0	9.0184	-10.5828		0	7.5701	2.49548		0	4.2357	12.937		0	11.2232	3.96518		0	4.25751	4.94843
	0	11.0945	-4.05972		0	4.12642	-8.53105		0	1.65017	6.71178		0	9.92709	17.4393		0	11.3659	8.15535		0	4.86367	6.03887
	0	13.9866	0.719079		0	12.6863	-8.3465		0	13.8283	3.97922		0	1.76204	16.454		0	11.0966	-2.88794		0	7.00628	-2.5823
	0	9.74115	0.61661		0	6.72482	-6.24227		0	4.53873	4.628		0	3.86004	18.4315		0	6.36334	6.92472		0	2.40278	6.57956
	0	10.059	-4.5451		0	10.0865	-7.89831		0	6.68313	4.06468		0	7.13498	14.7618		0	14.2212	1.1301		0	5.93451	-5.4627
	0	9.85922	2.12353		0	5.06447	-9.40326		0	2.31316	7.59424		0	6.09701	11.6055		0	9.74361	1.64138		0	5.21169	-1.72874
	0	7.6553	-5.94756		0	4.60533	-8.27045		0	1.73194	6.79667		0	0.298405	14.3928		0	6.51324	8.84707		0	-1.80731	5.49233
	0	10.9542	-3.15048		0	11.3222	-3.98532		0	11.2403	1.97498		0	4.56115	15.2025		0	11.4013	3.92847		0	2.18133	6.90481
	0	11.2002	-2.40659		0	6.44021	-5.76234		0	3.22865	4.86094		0	3.83481	14.3048		0	12.4721	5.33695		0	8.60622	-0.810404
	0	8.66239	-5.47964		0	13.7458	-8.60805		0	11.3318	3.76093		0	5.96794	17.3143		0	8.84024	9.57332		0	2.59527	7.26394
	0	12.6433	0.878592		0	7.01498	-9.24145		0	3.33917	5.88484		0	3.42008	14.2214		0	11.2225	0.170827		0	6.2501	-4.32837
	0	11.7706	-4.60398		0	10.6169	-5.26813		0	10.08	5.52363		0	7.33655	15.1087		0	12.5965	-0.308628		0	3.10198	-1.80694
	0	14.6317	1.24887		0	12.65	-8.72744		0	11.0833	3.92939		0	1.23755	17.3545		0	7.52376	3.15792		0	2.29481	1.77453
	0	9.92871	0.640444		0	14.5809	-8.14808		0	9.65343	3.33874		0	11.2789	16.5215		0	13.3304	1.0415		0	3.8432	-2.41999
	0	15.4971	3.09317		0	7.82307	-3.3066		0	5.77694	3.59112		0	0.774186	16.6024		0	9.90804	9.75433		0	3.28347	7.4803
	0	10.831	-3.6481		0	8.1324	-8.21791		0	5.53283	4.865		0	0.603183	16.2992		0	11.4226	7.60454		0	6.9221	3.21299
	0	14.1125	-4.28087		0	7.13765	-8.84821		0	4.03876	7.33317		0	8.95646	15.6375		0	12.4087	5.11083		0	8.74262	0.498044
	0	13.341	-0.851696		0	10.7377	-6.94938		0	10.178	9.25082		0	3.11218	12.865		0	8.2582	2.61198		0	4.25352	0.327503
	0	8.38043	-0.205009		0	10.5655	-5.04277		0	4.81447	5.79367		0	5.79051	13.5607		0	7.86259	8.7032		0	-0.406483	4.69567
	0	8.73342	-5.05523		0	5.79991	-8.4567		0	4.01746	5.46252		0	6.26758	14.2069		0	11.98	5.56757		0	7.71446	1.5604
	0	13.6772	-1.83736		0	10.6007	-9.84978		0	14.3933	4.21283		0	1.39529	12.2432		0	7.56535	5.39822		0	4.40227	0.649546
	0	8.21765	0.474183		0	10.4925	-4.06244		0	9.01653	4.52377		0	2.51763	16.7823		0	12.3244	6.66463		0	7.52792	3.55196
	0	13.4615	-1.74131		0	3.96387	-7.01221		0	2.27027	1.88517		0	10.5199	17.1253		0	13.0263	1.95858		0	1.27601	-1.00372
	0	12.3652	2.81586		0	7.69285	-8.166		0	5.02982	5.43261		0	6.84322	14.8856		0	11.5773	-2.50414		0	8.22713	-4.00971
	0	16.3015	0.731668		0	8.87987	-6.9571		0	7.70988	4.60931		0	8.55088	15.1611		0	11.7651	6.01725		0	5.59525	2.52056
	0	7.25778	-2.21685		0	8.99987	-5.67773		0	6.71455	7.1615		0	10.0763	19.7007		0	11.978	-1.71267		0	8.34946	-2.79435
	0	15.3107	1.93481		0	5.00579	-7.89039		0	2.32073	8.31505		0	4.50625	14.4468		0	15.686	2.5535		0	-0.80545	-0.220401
	0	13.7592	4.02147		0	11.9115	-5.19123		0	11.4521	4.56987		0	7.07548	18.8646		0	15.8032	2.09977		0	0.00698743	-0.700298
	0	15.9204	4.53118		0	7.1232	-8.21557		0	5.13628	-0.308367		0	4.99575	14.8841		0	9.41934	10.707		0	2.57148	8.79037
	0	9.18526	-6.38478		0	13.0374	-8.57764		0	12.6241	2.5694		0	2.75993	15.1959		0	10.9695	7.14075		0	7.87431	1.11308
	0	14.0676	-3.90331		0	8.96997	-4.81508		0	8.94131	2.10865		0	0.848207	17.3494		0	9.11323	9.43539		0	3.07061	7.50347
	0	8.90452	-5.31197		0	12.793	-7.54676		0	13.0703	3.52577		0	10.6213	16.3124		0	10.9044	0.114881		0	8.76591	-5.19168
	0	10.4418	-4.12777		0	6.69448	-8.16383		0	2.88758	6.70327		0	5.63598	16.2476		0	8.74858	6.79778		0	0.518695	4.23625
	0	10.4493	-3.76212		0	8.26487	-9.7447		0	6.30112	1.92915		0	10.5522	17.3499		0	9.06422	6.81914		0	4.65448	4.46524
	0	10.3392	0.552459		0	9.9986	-7.27578		0	5.29576	6.01112		0	4.43813	15.0513		0	10.6226	2.05366		0	6.22616	0.579585
	0	10.0039	-2.16587		0	8.48701	-4.20117		0	9.34952	1.02431		0	11.6719	17.4544		0	7.18218	3.6109		0	0.472661	2.30892
	0	7.14009	-0.737707		0	4.93557	-6.6705		0	3.66674	-0.366375		0	3.60493	16.087		0	6.09994	6.3905		0	1.64268	7.03468
	0	9.34995	-4.21576		0	8.86177	-8.26687		0	6.59577	1.37159		0	4.30314	11.2858		0	14.7168	0.590845		0	5.67517	-4.1568
	0	11.684	-3.31021		0	9.45276	-3.65296		0	6.14087	2.99931		0	2.52628	17.4886		0	10.4886	3.35739		0	5.92919	1.42755
	0	12.9862	2.50464		0	9.33887	-8.47234		0	5.84535	6.77237		0	3.75395	13.2007		0	11.0053	1.53073		0	3.43032	-0.907209
	0	15.3491	3.04203		0	13.229	-6.65448		0	9.45682	5.51452		0	4.59473	17.8174		0	13.6415	2.01928		0	2.8173	-1.29664
	0	10.9811	-1.02325		0	11.1386	-8.29698		0	13.2218	6.64748		0	9.5282	14.4589		0	10.2277	4.49885		0	3.28596	3.97866
	0	15.5654	-2.1761		0	5.88667	-4.42907		0	7.33929	0.212597		0	5.79662	15.4941		0	16.9743	-0.824946		0	6.08891	-4.29595
	0	10.2791	-0.197117		0	11.5729	-7.64831		0	11.3327	7.34881		0	10.5483	14.8249		0	11.2123	4.55191		0	6.9347	2.04386
	0	11.0679	-3.06558		0	14.5677	-8.2216		0	9.86435	4.2855		0	7.66974	14.9297		0	10.0116	10.5059		0	3.09058	8.57206
	0	9.27202	-6.783		0	14.0751	-8.0269		0	11.0573	3.5612		0	1.61604	12.944		0	11.9981	7.69127		0	6.68187	5.07743
	0	12.5571	-4.58697		0	4.52721	-8.24282		0	1.74366	6.5229		0	-0.406553	15.0489		0	16.1432	-0.457494		0	4.03979	-5.09041
	0	16.6176	0.213702		0	7.87729	-9.7501		0	7.01879	-0.385196		0	1.22406	12.5964		0	13.0227	7.09351		0	7.05941	3.32296
	0	12.5565	-0.966786		0	4.93839	-7.97931		0	2.61593	8.24764		0	5.86659	15.7821		0	7.79462	7.16554		0	-0.0747146	3.48499
	0	9.47358	-1.31438		0	11.3283	-4.47865		0	10.8879	4.69553		0	0.556063	17.0749		0	7.46322	4.32882		0	2.30347	3.00091
	0	18.2465	-0.774934		0	6.78256	-7.09212		0	5.17426	-0.289577		0	4.07262	18.9254		0	14.9999	-0.30175		0	9.39776	-5.10078
	0	7.55032	-2.69291		0	6.57734	-6.67002		0	7.48696	2.1499		0	3.87354	18.7764		0	8.69922	5.39685		0	2.86025	2.90379
	0	9.51896	-0.517198		0	9.27327	-5.36646		0	8.4006	3.68161		0	1.81468	15.5651		0	9.23821	2.9303		0	2.55921	6.3033
	0	11.1216	-1.9019		0	9.22205	-5.74126		0	7.26614	6.08317		0	4.37939	15.3192		0	10.4098	8.9181		0	6.13955	5.57343
	0	14.0869	-2.99975		0	7.40762	-6.3916		0	7.43339	-0.669746		0	1.45769	14.0441		0	8.45271	4.25721		0	1.07748	3.92967
	0	13.6012	0.595561		0	6.99231	-3.7233		0	8.54413	0.94269		0	2.89121	15.9302		0	12.2202	6.82398		0	7.69521	4.08103
	0	12.3698	-0.781157		0	5.54434	-7.74804		0	3.6572	5.30296		0	7.12151	13.9356		0	11.3537	-0.115174		0	4.49844	-4.2591
	0	14.0121	2.056		0	12.8364	-9.01183		0	14.6699	3.21529		0	2.29228	12.2897		0	13.1995	1.75492		0	1.2617	-1.83247
	0	11.6879	1.46736		0	7.32899	-9.02104		0	8.70195	1.39636		0	2.58736	11.3272		0	11.3458	0.616805		0	4.4653	-1.86718
	0	7.90051	-2.70399		0	13.089	-6.05185		0	11.5579	1.78892		0	4.70078	15.3359		0	7.07801	5.83956		0	0.508497	3.28406
	0	8.34749	-5.55058		0	13.5084	-7.90677		0	10.7708	2.8261		0	8.14243	16.2671		0	7.10838	8.76731		0	-2.34783	4.59742
	0	8.1827	-2.6003		0	8.68231	-6.67159		0	6.40291	4.95756		0	3.98839	13.9296		0	13.3354	7.04669		0	7.13191	3.1818
	0	12.3496	-0.627126		0	11.0098	-11.4713		0	13.4037	6.6322		0	8.56219	19.2243		0	6.78912	8.92684		0	-2.07012	6.00618
	0	7.20525	-6.2082		0	8.5145	-5.37273		0	5.85672	7.88192		0	4.31522	16.2898		0	12.0011	8.04491		0	6.46187	4.23576
	0	12.9088	-5.52538		0	7.2882	-7.60707		0	7.98049	-0.0622736		0	0.677276	16.8086		0	12.9989	7.54941		0	5.35571	5.20864
	0	12.973	-5.40084		0	4.70938	-8.47217		0	2.15414	7.02646		0	1.60786	18.5607		0	8.25801	8.52936		0	0.861903	5.64406
	0	8.88134	-4.67015		0	7.19467	-9.57581		0	4.17032	6.55308		0	2.1437	12.7002		0	9.74969	8.85808		0	4.10501	7.69176
	0	12.3968	-3.23383		0	11.5449	-9.72195		0	11.1857	4.84828		0	4.35768	15.9878		0	9.42465	6.76135		0	4.62193	2.17056
	0	8.858	-3.38764		0	9.49775	-7.43065		0	5.50691	7.81634		0	1.14492	13.2929		0	12.9676	2.75493		0	1.86135	0.834614
	0	12.0738	-4.33591		0	10.4532	-10.4947		0	13.8699	6.33595		0	10.1205	15.9472		0	8.3402	3.50207		0	2.11007	3.4622
	0	11.6119	3.30858		0	5.59196	-6.50548		0	5.24863	-0.543607		0	8.00462	15.9369		0	7.03866	1.82866		0	5.12539	-0.225405
	0	8.83815	-2.30964		0	7.86271	-5.65634		0	4.76195	4.47778		0	9.18381	18.1327		0	10.6207	3.39436		0	1.40303	1.58138
	0	7.99647	1.44407		0	11.2414	-10.0227		0	14.1347	7.15264		0	4.66081	12.5902		0	10.9635	5.34053		0	5.20314	4.88513
	0	7.89283	-0.81837		0	5.87222	-5.15639		0	6.96717	3.08679		0	5.48166	13.6663		0	6.35327	8.02676		0	-1.1526	5.116
	0	10.3598	-1.74592		0	8.14431	-5.01174		0	5.30598	5.86228		0	1.56031	15.8186		0	11.5384	4.54781		0	2.49894	5.13905
	0	8.29872	-5.53402		0	6.14992	-9.44527		0	3.56741	7.53784		0	1.74483	14.7507		0	15.0267	-1.67625		0	2.81007	-2.50095
	0	11.9735	-2.01693		0	7.70335	-6.79215		0	6.34558	1.50781		0	5.05266	12.3473		0	14.1718	-2.37629		0	4.52778	-0.684898
	0	16.214	2.22884		0	8.83324	-9.33657		0	4.26568	6.16308		0	2.69413	14.452		0	10.6562	10.9389		0	2.92175	8.5665
	0	13.2884	1.36569		0	12.9103	-5.33801		0	13.77	2.81272		0	2.73165	12.6679		0	9.03684	6.90127		0	5.11605	3.94161
	0	9.66635	-6.99134		0	9.57264	-7.55001		0	6.80784	6.0945		0	0.852843	17.8621		0	10.378	10.6829		0	3.0312	8.6456
	0	13.708	-3.57245		0	13.5616	-7.88963		0	10.6207	4.91277		0	7.12707	12.2265		0	10.6457	10.7466		0	3.412	8.36982
	0	10.3937	-5.89394		0	12.6623	-4.50081		0	11.6162	2.71622		0	0.149501	17.54		0	8.77528	5.0148		0	2.53168	3.08981
	0	9.19517	-6.90646		0	6.19008	-4.97644		0	5.61893	1.47671		0	9.26959	16.493		0	11.0079	4.62482		0	4.43827	4.41322
	0	9.04408	-3.4026		0	7.35951	-3.63431		0	5.68141	3.47534		0	1.52034	16.9124		0	11.241	7.94446		0	4.23149	6.07554
	0	12.2212	-1.52239		0	4.58597	-6.48501		0	2.88128	0.304551		0	7.52734	12.9833		0	9.33533	5.89047		0	1.32691	2.47719
	0	12.1352	-1.68085		0	6.22249	-5.05654		0	5.41612	0.775847		0	3.45198	12.3648		0	15.1471	1.00467		0	0.860903	0.4041
	0	7.26617	-3.23869		0	9.65773	-7.24369		0	5.95793	7.76626		0	7.06761	18.879		0	13.7035	4.1814		0	10.4772	-3.07584
	0	14.4769	4.15401		0	3.72323	-7.24483		0	2.09922	2.23451		0	8.37628	14.7263		0	9.3648	1.23913		0	8.73471	-1.78545
	0	14.392	-1.41187		0	6.68996	-10.1745		0	5.53625	0.942978		0	4.47231	18.2442		0	16.2653	0.570918		0	3.86968	-4.28417
	0	12.4149	2.35987		0	6.82215	-10.3801		0	4.51096	1.63729		0	2.62132	15.8256		0	7.90739	3.51091		0	2.58025	1.84918
	0	14.7616	-2.18334		0	5.40609	-7.05024		0	3.45431	0.435072		0	4.35063	16.456		0	10.4258	3.50958		0	4.2844	3.7699
	0	9.95581	0.496258		0	8.30783	-8.21449		0	5.91566	2.46758		0	1.63137	18.367		0	5.74478	5.86149		0	-0.794435	6.73121
	0	10.1507	0.0694048		0	6.30253	-6.05216		0	2.9235	7.93737		0	10.8656	14.9545		0	12.9635	4.77843		0	6.94154	2.3988
	0	11.3354	-2.8416		0	7.00141	-8.99255		0	7.86696	-0.750805		0	6.01433	14.3707		0	6.70871	6.3238		0	-0.416933	5.64906
	0	10.5404	-4.18935		0	13.4814	-5.90951		0	10.0802	1.89615		0	9.76416	11.6569		0	6.53212	4.43305		0	1.44519	5.90924
	0	8.58094	-3.57385		0	6.66218	-5.01133		0	7.15504	1.27636		0	9.70843	16.9684		0	7.9931	3.06759		0	6.72085	-0.323873
	0	9.93971	1.0109		0	9.31006	-3.2405		0	9.27908	1.73396		0	2.91702	16.4054		0	9.77414	10.6206		0	2.18408	8.50951
	0	14.6725	-1.48558		0	7.34829	-4.27165		0	8.69126	0.824644		0	2.02388	18.3685		0	10.2854	-1.4124		0	10.9088	-1.5324
	0	9.12916	-3.76807		0	8.17849	-6.4191		0	5.37875	7.94252		0	5.08798	8.45783		0	10.3618	3.13759		0	0.702342	4.68311
	0	9.98644	-1.03017		0	4.80858	-6.87576		0	2.80025	1.82072		0	0.947915	14.8585		0	14.8259	-1.59962		0	4.68949	-2.02974
	0	9.14047	-1.72487		0	12.166	-7.69131		0	12.4983	5.0891		0	3.41538	11.3949		0	9.93987	9.92745		0	1.31972	7.72071
	0	9.46752	-6.44124		0	8.68736	-8.07833		0	6.6062	3.44667		0	11.2992	12.7042		0	11.8849	1.14295		0	4.8819	-2.00559
	0	13.7981	-0.340885		0	12.8536	-9.01659		0	11.7298	7.37942		0	3.96123	14.7359		0	9.22114	5.19022		0	1.94801	3.71602
	0	9.69637	-2.63552		0	11.7948	-8.02505		0	9.09786	8.00412		0	5.07029	16.8232		0	16.9351	-1.45298		0	9.61978	-3.7368
	0	9.15093	-6.33093		0	4.66042	-9.09452		0	1.65521	7.11865		0	2.90499	11.096		0	11.6958	0.0683921		0	8.91091	-2.38079
	0	14.6833	2.17156		0	8.91276	-10.2008		0	7.44136	2.83052		0	2.50075	15.0884		0	13.2111	7.1015		0	8.13712	3.08353
	0	9.19609	-4.64681		0	5.73896	-8.42054		0	2.09913	6.87173		0	1.08838	17.3991		0	8.93677	7.50954		0	2.79849	5.09202
	0	11.6419	1.99984		0	4.38973	-9.21142		0	1.57411	7.08652		0	0.711672	17.9711		0	16.9685	0.308875		0	5.96593	-5.92338
	0	10.818	-2.06059		0	5.94968	-5.64984		0	6.55084	-0.396897		0	1.79363	12.1949		0	11.1083	3.55897		0	1.81281	6.12864
	0	16.0144	-2.79327		0	8.96058	-7.34458		0	6.34777	3.82176		0	0.767787	13.5648		0	13.2705	0.434062		0	5.55415	-2.40131
	0	13.134	1.39501		0	8.81925	-7.60504		0	3.95258	7.35986		0	1.99154	18.547		0	10.8139	10.3392		0	3.40986	8.11553
	0	14.1021	-2.82158		0	5.0442	-5.36898		0	6.6842	1.06243		0	5.79306	17.7968		0	14.962	2.09388		0	-0.288743	0.102866
	0	10.8955	-3.58616		0	14.1837	-8.80757		0	9.38798	4.94383		0	11.3001	17.2366		0	10.9135	2.41284		0	3.85848	-1.6289
	0	14.2054	-1.37748		0	10.1633	-8.63023		0	11.4856	3.16123		0	3.04856	15.5661		0	13.7943	0.421637		0	10.6721	-4.90298
	0	16.098	-1.47101		0	11.2205	-5.51986		0	13.2037	3.35685		0	5.19283	12.9138		0	13.5802	2.07622		0	1.83006	-0.762802
	0	11.0268	-2.6636		0	10.3567	-10.9229		0	13.606	3.27784		0	3.82025	16.2809		0	12.1625	7.66437		0	5.01619	5.92984
	0	12.9227	2.50944		0	9.46128	-4.91767		0	8.88228	2.65779		0	1.68302	13.9989		0	10.6271	10.1014		0	3.94899	7.63014
	0	10.3766	-6.42956		0	8.9693	-5.73852		0	5.47446	6.81974		0	1.06557	16.937		0	6.35458	0.639635		0	7.49111	-0.948781
	0	13.8048	4.08738		0	7.6381	-7.87008		0	4.74326	1.8885		0	0.0957683	18.144		0	7.18599	5.34589		0	2.4347	3.08972
	0	11.0233	-0.103143		0	6.13948	-6.99757		0	7.09246	-0.946101		0	7.83263	14.0874		0	8.35119	2.20878		0	5.24115	1.97222
	0	17.1492	-1.61663		0	5.85193	-6.47539		0	3.03293	3.86423		0	4.65497	13.2761		0	13.5106	1.61785		0	9.84497	-3.33538
	0	14.2407	3.11652		0	9.67474	-5.21805		0	3.4379	4.64342		0	2.08253	14.979		0	7.56711	4.35274		0	4.11355	1.79775
	0	10.5955	-3.42414		0	9.92612	-8.60659		0	9.28475	5.69045		0	3.95234	11.9318		0	12.2874	7.04635		0	7.57228	3.67877
	0	10.5718	-6.2417		0	5.99761	-6.35505		0	4.04153	3.61997		0	2.18756	17.616		0	7.12323	2.67597		0	-0.133012	7.24897
	0	8.13161	3.1713		0	7.92504	-5.50693		0	4.80557	5.16925		0	9.2709	18.7373		0	7.07695	5.54568		0	1.69204	5.4596
	0	10.9082	-2.74363		0	6.97629	-5.17765		0	8.72892	-0.285566		0	6.40083	12.2227		0	7.75539	8.60269		0	-1.3885	5.87982
	0	9.56191	0.506817		0	4.72952	-8.4069		0	1.98146	6.40165		0	2.97187	13.449		0	9.51491	10.8096		0	2.88441	8.70588
	0	12.2813	-3.02561		0	10.1353	-7.67398		0	8.95826	7.55645		0	10.546	11.5515		0	8.01389	3.64745		0	1.07055	2.43915
	0	12.6564	-1.8128		0	7.36972	-6.44042		0	5.45792	5.88905		0	9.47226	12.2743		0	8.69986	7.04295		0	2.0673	4.49858
	0	6.42622	-1.22138		0	4.86004	-8.47489		0	1.40471	5.8624		0	1.13957	17.1684		0	6.47482	5.93103		0	-1.1582	5.17745
	0	9.36765	-2.81482		0	13.78	-9.62117		0	9.94908	7.99943		0	3.29342	13.6661		0	14.8118	-0.0878954		0	2.46979	-1.98432
	0	7.71296	-5.94563		0	5.54126	-7.91517		0	2.2264	5.83259		0	1.64451	12.6641		0	11.0991	10.1284		0	3.7352	8.16463
	0	7.71156	-6.12085		0	11.0298	-6.10031		0	9.53591	5.58553		0	7.7141	13.874		0	13.399	6.32357		0	9.39785	0.393052
	0	8.04725	-1.81867		0	8.11495	-6.71216		0	6.86258	0.494726		0	11.1167	16.8244		0	12.1863	-1.35778		0	8.57251	-5.24129
	0	10.3915	-4.53763		0	10.4038	-11.5896		0	13.7485	7.28441		0	5.18244	13.7084		0	10.7181	8.56209		0	3.67368	6.41738
	0	7.77249	-3.58423		0	11.347	-6.23558		0	13.452	6.62363		0	5.60783	17.6405		0	6.48557	7.08976		0	-1.58933	5.90275
	0	16.1664	3.45459		0	8.56447	-9.48096		0	5.04441	6.59158		0	1.5743	12.7382		0	9.44117	8.64231		0	4.01655	5.64974
	0	10.1757	-6.67934		0	7.04827	-7.66807		0	4.30547	1.67573		0	4.13606	11.3815		0	8.27572	5.19872		0	2.57055	2.33778
	0	14.862	-2.69215		0	9.86121	-8.12194		0	7.53555	2.98922		0	4.4529	18.3666		0	9.9941	10.7187		0	2.09983	8.73002
	0	16.9097	1.23209		0	10.7992	-11.0276		0	14.7307	4.66845		0	5.47801	13.5924		0	9.95663	11.2672		0	2.16734	9.3055
	0	11.9089	-3.88589		0	8.41684	-8.12631		0	5.81897	5.29832		0	7.45909	16.9905		0	10.9385	0.891483		0	7.01856	-2.7006
	0	9.99591	-4.63162		0	12.1395	-7.01095		0	9.8783	6.28025		0	5.88463	15.6343		0	8.20444	3.4737		0	3.14411	5.52127
	0	8.24489	-2.65002		0	5.44182	-9.20479		0	1.98829	7.66566		0	3.67804	15.6577		0	14.2691	3.12375		0	12.788	-3.74236
	0	9.14914	-5.87831		0	14.6019	-8.40157		0	8.99046	5.24186		0	10.4884	15.4123		0	9.67061	8.48824		0	1.89096	4.87193
	0	10.0302	1.44802		0	9.80383	-5.91149		0	9.86299	6.76026		0	5.4483	14.4795		0	7.08775	3.76792		0	1.52331	5.80545
	0	8.88754	-6.89927		0	10.5242	-7.78839		0	11.092	5.79602		0	3.02683	11.1286		0	10.2295	9.22878		0	3.61975	6.26732
	0	11.1105	2.14173		0	13.8473	-7.73809		0	9.51981	4.97644		0	8.93331	18.0098		0	15.5742	-0.788719		0	0.831154	-1.12964
	0	8.83895	-0.728863		0	6.75767	-8.11992		0	4.24818	7.405		0	9.97388	13.0426		0	9.76246	-1.17524		0	7.81765	1.4646
	0	18.1555	-2.35453		0	5.41391	-9.3416		0	2.50314	6.61182		0	1.76116	18.2537		0	8.20014	5.73284		0	1.42377	4.46076
	0	11.2421	-4.19867		0	10.1241	-2.40263		0	11.123	-0.771829		0	1.71945	12.5053		0	14.1295	3.43673		0	12.6377	-3.47234
	0	8.54013	-0.72355		0	7.59717	-6.75358		0	6.5311	-0.24085		0	3.09455	17.4525		0	13.2928	4.02707		0	7.98261	1.12327
	0	10.1372	-2.64942		0	10.1662	-3.96424		0	8.93481	1.58775		0	2.78814	18.1017		0	9.87858	9.60978		0	3.36351	7.90199
	0	16.2025	3.92734		0	10.4338	-9.25886		0	9.47537	6.27504		0	8.70545	15.3682		0	9.65546	2.2683		0	7.14781	0.324484
	0	11.8211	-0.443683		0	7.72825	-7.82082		0	8.06242	-1.05435		0	6.12889	14.2981		0	8.17589	3.61443		0	1.57725	2.86208
	0	9.08765	-4.14088		0	8.86402	-8.18415		0	4.77789	7.15996		0	5.69934	15.4145		0	11.4083	-0.454721		0	5.93825	-1.72354
	0	17.584	-2.56592		0	6.76228	-3.33533		0	3.87285	5.27142		0	10.2109	17.7927		0	15.6145	1.07876		0	4.8292	-5.33316
	0	16.0489	-1.93536		0	7.00078	-6.25751		0	4.83599	3.81339		0	8.79475	17.4811		0	9.98743	4.07454		0	0.40259	3.32309
	0	10.3711	-5.91794		0	4.06478	-7.7281		0	2.57605	1.6782		0	6.22058	14.9693		0	12.2602	7.41285		0	6.28694	4.96126
	0	10.7624	-1.97898		0	4.08487	-7.46579		0	1.17739	5.96657		0	5.07123	17.1622		0	8.29863	5.96846		0	1.43172	2.62985
	0	7.22839	-1.10391		0	6.72645	-4.40563		0	8.20242	0.330822		0	3.29182	15.7141		0	6.23972	3.99189		0	0.805417	6.23077
	0	11.7314	1.68696		0	6.6192	-7.08981		0	5.30956	-0.945941		0	6.01176	18.7756		0	12.3404	7.46851		0	8.15409	3.52024
	0	15.4452	0.580133		0	5.78808	-5.64299		0	3.37722	3.00033		0	8.69714	13.0256		0	11.3685	0.90164		0	5.40187	-1.99842
	0	9.17948	-0.41445		0	12.9568	-7.96879		0	13.1815	3.30479		0	7.43323	13.5498		0	11.1803	-1.34491		0	7.10617	-3.3924
	0	13.8011	-4.69678		0	4.92605	-9.23602		0	2.22879	7.51207		0	2.03615	12.0835		0	12.6654	3.46716		0	2.00357	3.62287
	0	7.79904	-2.43611		0	9.103	-9.84982		0	6.05339	3.2375		0	5.79841	14.3215		0	8.97137	6.35249		0	5.32091	2.23251
	0	14.5374	-3.63962		0	12.2882	-6.42635		0	14.0711	5.06327		0	7.88981	18.6627		0	15.9324	1.4374		0	0.778191	-2.53992
	0	12.6836	1.97849		0	7.45278	-8.61105		0	3.56264	6.34083		0	7.82733	12.6203		0	9.44512	3.12035		0	4.26747	2.43068
	0	13.5104	1.49012		0	4.89889	-7.42596		0	2.68346	3.74308		0	0.681942	18.3068		0	7.31124	2.71585		0	0.188581	6.60353
	0	11.1492	-4.24356		0	5.60318	-7.37081		0	5.11881	0.545952		0	8.81356	13.2554		0	14.6274	0.418101		0	2.10967	-0.769466
	0	13.6808	-2.8411		0	6.13271	-5.37547		0	8.02596	2.0278		0	5.41952	10.5883		0	10.5764	-0.341704		0	9.51687	-4.17148
	0	16.0434	2.23189		0	4.90136	-8.29639		0	1.67701	6.95243		0	4.21775	13.2084		0	10.0549	9.88161		0	3.39239	8.19567
	0	12.1183	-2.16768		0	10.7548	-4.52345		0	8.98671	2.61584		0	3.42055	17.5584		0	11.8797	8.98204		0	5.23059	6.67191
	0	6.65573	-1.26495		0	4.31256	-8.86411		0	1.21537	6.13486		0	1.75386	17.0989		0	11.7959	9.22103		0	4.55251	7.12369
	0	13.5855	-0.254167		0	12.3837	-4.54814		0	11.5867	2.26966		0	3.76679	14.2082		0	12.6465	-0.821496		0	9.47186	-4.1102
	0	14.3659	0.597758		0	8.11068	-4.6329		0	5.08442	6.19413		0	1.33563	18.5587		0	11.2634	4.57345		0	6.54551	2.5123
	0	10.4276	-5.79818		0	10.2956	-9.47862		0	12.3596	7.39824		0	4.1847	13.4398		0	17.0031	0.332814		0	2.76016	-3.88558
	0	6.72764	-0.656073		0	6.65723	-7.8596		0	4.80341	-0.720941		0	9.08921	18.3299		0	15.3721	0.391115		0	2.47988	-4.0161
	0	12.017	-6.03714		0	8.50366	-4.80517		0	5.46047	4.74252		0	8.97352	12.3562		0	15.2704	-0.262052		0	4.79577	-3.89463
	0	10.5238	-6.34415		0	7.17133	-6.59395		0	3.57801	6.95843		0	5.49227	17.8583		0	9.83712	5.32268		0	2.93451	6.18184
	0	14.3781	-0.0294703		0	13.5559	-8.79079		0	11.7185	7.28346		0	4.50633	13.7763		0	11.066	6.70944		0	5.34823	5.03087
	0	12.2638	-1.54619		0	9.71961	-5.6386		0	7.17883	7.38285		0	6.78241	18.4847		0	12.0187	5.38803		0	6.92586	2.06602
	0	11.0352	-0.177169		0	5.63983	-6.38489		0	5.68947	1.36879		0	9.91658	14.0693		0	13.5632	6.16315		0	9.82589	0.200075
	0	15.0223	1.03722		0	9.97154	-8.84807		0	11.4335	6.99723		0	8.29821	11.9866		0	12.1432	0.658008		0	4.26306	-2.51569
	0	17.0507	2.89864		0	10.0885	-8.39617		0	7.68207	2.67611		0	3.28181	10.8097		0	9.14753	9.24524		0	3.62343	7.12065
	0	17.5448	0.390658		0	5.57274	-8.76159		0	3.00072	7.03932		0	8.06042	17.0396		0	11.5693	-1.08212		0	6.62094	-0.702113
	0	11.5234	-0.791233		0	8.07804	-5.43358		0	7.44811	-0.49784		0	6.53393	16.0791		0	5.51497	5.3669		0	1.35593	8.11031
	0	12.6463	-3.38548		0	7.17712	-3.73521		0	7.65135	0.441251		0	2.14987	13.8262		0	16.0513	0.648266		0	5.75787	-4.75549
	0	9.57041	-2.50156		0	12.6833	-5.02898		0	11.2849	4.41733		0	9.16272	15.3535		0	11.9562	0.978525		0	4.4262	-4.07183
	0	16.018	-3.43845		0	13.4639	-10.0205		0	11.6891	5.43254		0	2.60418	13.9763		0	7.57113	5.59913		0	-0.74398	5.43446
	0	14.1671	2.45384		0	8.40437	-5.64763		0	4.32491	4.01458		0	3.10378	17.7362		0	10.7789	-0.824487		0	10.4199	-4.21829
	0	9.60748	-5.27181		0	7.76563	-10.3547		0	5.66114	1.71079		0	6.19749	10.4188		0	10.6083	11.0359		0	1.8056	9.04391
	0	11.6393	0.868632		0	5.71747	-5.02861		0	6.06332	0.185918		0	2.57498	12.893		0	12.6766	0.247447		0	0.675404	0.206925
	0	8.02184	-3.3334		0	7.70271	-4.01253		0	4.53431	5.19076		0	6.10688	15.7432		0	8.82646	1.97455		0	5.94252	0.287592
	0	17.542	1.32826		0	8.59708	-9.86757		0	4.39691	6.56404		0	1.05004	16.559		0	10.1334	9.39821		0	3.34209	7.98663
	0	12.9951	1.68155		0	12.3964	-5.66897		0	12.2121	7.91234		0	7.43799	17.2964		0	11.0817	10.8216		0	3.07291	8.63789
	0	17.1233	0.65849		0	12.9497	-5.83773		0	11.8202	6.47095		0	5.17252	13.9199		0	9.29048	2.72809		0	3.5071	1.48775
	0	8.32538	-2.72777		0	7.23382	-7.92224		0	6.03634	4.11618		0	3.12323	18.3592		0	7.77574	5.51832		0	-0.100587	5.24582
	0	15.8721	-1.77568		0	8.91083	-8.80087		0	7.22781	0.0861985		0	9.0209	14.8389		0	15.4326	0.228624		0	1.66012	-1.62933
	0	8.14378	-6.90669		0	12.6622	-9.55181		0	13.195	6.04486		0	6.55285	15.635		0	12.6302	0.967792		0	1.35619	0.766035
	0	8.30737	-0.0315477		0	8.47717	-7.66761		0	7.05018	0.96398		0	8.38342	14.7864		0	13.6347	6.44714		0	5.0656	4.40713
	0	12.3844	-1.38032		0	7.00455	-3.42353		0	4.83323	4.16754		0	8.38371	19.4091		0	11.0243	5.85132		0	5.56252	3.27917
	0	12.7809	-4.20372		0	11.6991	-10.0596		0	7.96738	6.18326		0	3.25919	12.0366		0	10.9118	8.48932		0	4.82478	5.96392
	0	9.17124	-5.76743		0	11.468	-6.1274		0	13.5323	3.16549		0	1.87968	16.942		0	14.7837	-0.770402		0	6.87113	-5.379
	0	12.15	-2.43382		0	5.76765	-8.86068		0	2.53462	7.13076		0	7.3294	17.1445		0	12.3644	3.58344		0	6.86434	4.43137
	0	9.34949	-7.09856		0	7.03289	-3.43705		0	8.4861	3.07407		0	6.07436	15.4463		0	11.8443	-0.272337		0	9.44837	-2.48983
	0	10.8272	0.205155		0	6.23115	-10.3106		0	3.57266	6.95348		0	5.10609	14.7497		0	12.8404	-1.59839		0	11.1743	-1.88545
	0	9.24525	-3.86663		0	5.12099	-9.4537		0	3.24236	7.73338		0	2.05961	12.0795		0	8.6287	7.54457		0	-0.393581	5.2779
	0	16.4721	3.25518		0	11.1644	-7.63856		0	11.5561	6.68438		0	4.49165	18.0316		0	12.3937	-2.4251		0	5.24982	-3.49476
	0	12.6608	-0.160719		0	8.65263	-7.44829		0	7.57094	1.69955		0	2.95106	12.5852		0	9.78106	5.54896		0	3.31216	2.92263
	0	14.9373	-4.45719		0	8.91332	-5.92685		0	5.82103	7.61751		0	2.79996	17.9724		0	9.96379	9.11076		0	4.873	6.34011
	0	12.6608	-3.83301		0	13.55	-10.2252		0	13.236	3.50682		0	2.90891	10.8516		0	10.0045	2.63194		0	0.0636909	4.26176
	0	13.246	-4.30596		0	12.5417	-8.46645		0	13.7035	3.70652		0	10.466	16.7343		0	6.89598	4.57577		0	1.91537	5.92855
	0	16.1403	-1.37189		0	11.265	-9.75479		0	10.7445	7.21241		0	5.4393	8.58112		0	13.3586	7.07938		0	7.0979	3.61602
	0	13.3803	-0.331659		0	8.27732	-7.01565		0	4.20036	5.81956		0	3.62118	13.2002		0	10.4045	9.86212		0	4.10486	7.749
	0	6.19251	-0.486939		0	8.3019	-9.01536		0	5.70307	2.54942		0	6.58981	15.736		0	9.9478	3.84625		0	3.77353	4.27514
	0	13.9519	1.65118		0	7.23135	-5.72609		0	6.69208	0.745001		0	3.18789	16.8743		0	11.4713	9.1251		0	4.52233	6.74686
	0	16.4348	-1.69999		0	9.31447	-11.5411		0	6.12245	2.23031		0	2.2586	18.3251		0	16.5411	-0.323111		0	8.90022	-4.62952
	0	8.15836	-4.42404		0	11.7349	-7.08297		0	8.75667	6.74833		0	8.77673	16.0081		0	6.07069	4.60143		0	0.134356	6.98217
	0	15.8785	1.84141		0	5.50693	-8.29701		0	2.95661	7.96472		0	10.9593	15.6267		0	10.5729	9.39245		0	5.34605	6.533
	0	9.79535	-2.24353		0	10.6159	-5.85408		0	8.32366	7.90887		0	1.06795	18.7964		0	12.13	-2.66184		0	12.0923	-2.17391
	0	11.1681	-4.8282		0	6.05333	-5.74363		0	2.94166	5.30053		0	6.14072	12.6576		0	10.8699	4.0734		0	6.29487	0.820923
	0	9.56543	-2.18765		0	12.4658	-9.12846		0	12.5622	4.39308		0	1.50236	17.5925		0	9.46823	5.37102		0	4.28161	2.68923
	0	7.96044	-1.59825		0	12.1424	-5.54645		0	10.4988	4.95918		0	1.70445	15.0029		0	11.4262	2.09668		0	1.21513	0.737796
	0	12.1894	-0.78203		0	11.5564	-9.59286		0	14.0598	7.04976		0	9.59863	13.9159		0	12.6286	7.89389		0	7.68822	4.07621
	0	16.2356	-0.92379		0	6.44037	-6.17506		0	3.9299	3.82552		0	3.76961	17.3766		0	7.29449	5.04134		0	1.81581	4.48623
	0	13.9837	2.65063		0	10.3306	-7.72664		0	9.76287	6.86731		0	5.61513	17.5704		0	15.1059	0.445265		0	7.71852	-4.22545
	0	9.27152	0.00551297		0	3.87333	-8.39034		0	1.33416	6.54038		0	3.76453	15.7522		0	6.66588	2.82949		0	-0.75196	7.29166
	0	11.6982	-5.88991		0	13.426	-5.39939		0	9.53107	4.97952		0	3.5855	13.8222		0	15.8185	1.38505		0	2.40939	-2.1017
	0	15.1007	3.77906		0	8.2876	-3.96912		0	7.28401	5.14937		0	8.09168	13.8612		0	7.11171	0.189146		0	8.43524	-1.33768
	0	16.2098	-2.62509		0	8.64868	-6.72585		0	8.98473	0.434282		0	2.66825	10.7945		0	6.935	5.65738		0	3.41245	6.06678
	0	8.29017	-3.10619		0	7.22494	-9.55137		0	3.93677	7.35131		0	8.47146	16.2454		0	11.9955	-1.40395		0	9.39713	-1.74866
	0	13.8613	1.99802		0	4.89798	-8.26297		0	2.36261	6.66838		0	5.11303	11.7792		0	10.9562	6.77263		0	5.55549	3.78202
	0	16.8625	-2.14591		0	7.87831	-7.70146		0	6.22143	-0.854941		0	3.17597	16.15		0	10.7284	9.61726		0	4.17068	7.71279
	0	8.29925	-2.42744		0	4.24481	-9.02789		0	1.58168	6.8545		0	7.60412	11.0838		0	14.2234	-2.2278		0	8.45443	-3.76024
	0	11.0033	-6.00257		0	10.0727	-5.32315		0	8.07994	-0.0687706		0	5.81375	11.8873		0	16.8516	1.29385		0	0.64987	-1.92468
	0	17.4146	-1.58126		0	6.91227	-7.22994		0	4.70329	3.3827		0	10.9862	17.74		0	11.1772	10.5547		0	2.29557	8.39472
	0	10.6412	-0.196009		0	13.2307	-8.46094		0	11.3509	6.42609		0	0.625338	12.1526		0	13.8284	0.613623		0	1.24154	1.00969
	0	10.5419	-1.43276		0	12.68	-7.68997		0	8.21506	5.46483		0	2.98218	16.6386		0	10.2143	10.2067		0	3.03712	8.00668
	0	13.9106	-3.59003		0	8.63477	-11.3106		0	8.61194	4.81339		0	5.23134	15.283		0	8.19363	6.94601		0	0.271555	4.17696
	0	10.7054	-1.28457		0	7.60047	-9.59319		0	7.28056	1.65694		0	6.13836	10.889		0	11.387	-1.79393		0	6.48777	-3.76842
	0	11.9394	-6.19256		0	7.58857	-9.46486		0	3.18226	5.63471		0	9.17857	11.6427		0	10.9338	9.17087		0	3.70249	6.88818
	0	16.8029	-1.03926		0	10.3132	-9.56787		0	12.6198	5.77301		0	3.81383	16.4391		0	12.5933	6.85265		0	7.89405	3.94393
	0	5.90813	-0.985809		0	10.426	-7.49623		0	5.78019	4.51891		0	1.36254	18.4257		0	11.9157	5.79881		0	8.78655	0.617771
	0	13.2117	3.80758		0	7.43217	-2.96568		0	3.58859	5.20948		0	7.97056	19.0952		0	11.3485	-0.277187		0	5.80299	-1.02878
	0	8.51711	3.79231		0	11.3267	-6.4088		0	12.5946	7.56014		0	7.64531	13.4776		0	13.3244	-0.479949		0	8.76804	-4.41696
	0	9.42026	-3.49262		0	10.273	-9.59058		0	10.6775	8.69193		0	6.43005	13.0635		0	6.14978	3.15113		0	-0.59213	7.08124
	0	13.0578	-0.647767		0	4.93983	-7.28722		0	3.85091	1.40126		0	6.02729	13.2097		0	10.2354	11.3464		0	2.50391	9.18184
	0	10.4959	-4.60061		0	11.5507	-7.82626		0	12.4776	6.99031		0	1.27258	13.457		0	13.3336	-1.73169		0	11.1402	-3.30792
	0	9.91188	-6.35089		0	6.9497	-5.66214		0	7.2732	0.196706		0	7.67569	14.636		0	10.1173	7.90553		0	4.60562	4.37743
	0	14.6779	1.27995		0	6.84994	-8.88201		0	3.30991	7.84797		0	5.69676	14.3202		0	7.4136	4.12721		0	2.01807	4.37399
	0	14.7062	2.3701		0	7.72137	-6.40547		0	5.5634	5.57065		0	1.10377	18.0589		0	10.1738	6.41572		0	2.53567	3.33638
	0	8.75785	-6.75271		0	7.22182	-4.69211		0	4.94923	4.96038		0	7.78603	13.1405		0	9.57322	5.30472		0	2.12648	3.77412
	0	9.25266	-1.00242		0	9.26318	-7.19787		0	5.94424	7.91228		0	9.61663	12.2368		0	17.0046	1.06931		0	0.419989	-1.22949
	0	10.1059	-5.92252		0	5.5211	-8.94156		0	2.88171	8.08846		0	5.97646	13.6638		0	9.19899	3.83105		0	-0.466579	3.94438
	0	9.67169	-2.38591		0	11.4258	-11.035		0	13.8512	6.84824		0	4.84061	13.9169		0	7.78332	4.68292		0	4.32888	0.543663
	0	15.2056	1.55637		0	13.6324	-9.69129		0	8.47863	7.48886		0	10.7388	19.3494		0	10.4746	7.53074		0	5.23396	4.30492
	0	10.1841	-6.29346		0	8.85477	-5.21564		0	5.73028	6.94325		0	4.39059	12.609		0	10.2097	2.24295		0	4.88185	3.0525
	0	10.0101	-5.37684		0	6.6077	-9.97189		0	3.20749	6.42163		0	5.33763	16.9437		0	7.88798	1.47926		0	4.92289	-0.647281
	0	14.9157	-2.7762		0	13.0025	-8.1649		0	11.6952	6.95361		0	1.71152	12.6494		0	11.0521	0.0311849		0	10.0323	-3.10844
	0	14.0483	-3.27407		0	9.83549	-10.0046		0	8.11432	2.76194		0	4.08398	12.7269		0	9.98875	9.26769		0	4.30475	7.19435
	0	11.0986	-1.63219		0	6.08878	-5.67012		0	3.93144	3.30214		0	4.44767	17.2461		0	10.7428	10.5371		0	1.90076	8.55064
	0	11.8459	1.50419		0	12.8868	-7.17885		0	11.3416	7.38284		0	1.44593	15.5413		0	15.0274	-1.23583		0	3.26257	-2.64181
	0	17.4529	-0.276083		0	10.4234	-11.0797		0	11.895	5.52551		0	2.33547	14.5027		0	11.6537	-0.100548		0	5.41859	-1.628
	0	6.07377	-0.622917		0	6.54392	-5.03853		0	4.16832	5.07717		0	3.73002	16.1917		0	14.4329	2.04125		0	-0.85593	1.37211
	0	16.5322	-0.454191		0	5.6172	-9.08886		0	3.33508	7.42057		0	5.49819	14.1895		0	10.3601	1.20651		0	2.51003	2.95061
	0	13.2227	-4.92217		0	10.3866	-9.86426		0	12.3608	9.38532		0	9.71167	16.8332		0	7.17616	6.81289		0	-1.0539	4.84191
	0	9.0943	1.15698		0	8.8003	-5.64468		0	6.64894	7.66793		0	5.87053	13.4841		0	14.0806	-1.68394		0	3.16441	-1.07095
	0	11.7227	-3.90478		0	8.85588	-6.54422		0	7.52739	3.38548		0	7.67587	12.7862		0	9.03038	3.09081		0	4.46889	1.17318
	0	10.9759	0.741816		0	13.0933	-5.18718		0	9.772	2.44516		0	1.14975	17.4595		0	10.4841	11.0083		0	2.93862	8.79826
	0	9.91743	-2.31399		0	8.23245	-9.83057		0	4.47367	6.41849		0	0.911708	14.4075		0	13.0142	1.46561		0	3.93637	-1.12975
	0	16.1119	3.42596		0	8.1505	-5.95784		0	4.79457	4.13459		0	8.16122	15.0329		0	13.4984	3.91091		0	9.38389	0.35757
	0	9.34233	-1.1603		0	6.04844	-10.2481		0	3.33269	7.08908		0	11.3158	15.4877		0	13.0319	3.09354		0	8.26379	2.98249
	0	8.63592	-2.51048		0	10.5497	-9.33043		0	11.1253	6.66621		0	9.8788	19.1501		0	12.8395	6.01582		0	7.19393	3.31233
	0	11.5446	-5.33391		0	6.93536	-3.16202		0	3.39538	5.06884		0	5.72016	15.6951		0	17.2472	-0.40958		0	10.553	-5.21009
	0	11.3684	-1.66962		0	14.1111	-10.1119		0	8.64194	5.07312		0	4.3226	18.5182		0	9.25103	2.61062		0	3.75003	4.89227
	0	9.13785	1.83689		0	10.4778	-2.59767		0	11.5181	-0.10191		0	3.4931	18.231		0	11.7395	7.28005		0	5.63928	4.38762
	0	12.8995	1.49082		0	6.87563	-6.71715		0	4.6777	5.50575		0	3.59795	16.4913		0	7.40874	4.18746		0	-0.430514	5.21298
	0	10.3351	-4.77407		0	10.2242	-8.37073		0	8.75771	8.36285		0	6.22036	10.8699		0	8.66288	3.3449		0	3.09429	1.65528
	0	9.12494	-6.42102		0	6.27835	-8.23596		0	4.70395	1.00766		0	7.36621	18.8351		0	7.05521	2.63554		0	4.98118	0.110352
	0	17.3816	1.7944		0	5.10896	-9.03296		0	2.30332	7.67463		0	7.13324	14.7449		0	11.838	6.97159		0	6.75651	4.76536
	0	11.4309	1.40622		0	11.9225	-8.09255		0	14.0335	7.95474		0	9.95498	16.6447		0	9.43862	7.35264		0	3.04486	3.3715
	0	12.7293	4.20083		0	13.9856	-9.94986		0	11.7984	3.50538		0	1.57857	18.5681		0	11.3583	6.545		0	5.36507	1.75183
	0	9.84641	-0.404862		0	4.07581	-8.89629		0	1.89158	6.11435		0	8.4015	17.6949		0	9.43791	2.18166		0	6.52354	0.455371
	0	13.6161	2.43558		0	9.27173	-6.07478		0	7.88475	5.86206		0	8.99778	15.8468		0	10.132	7.89197		0	5.34844	4.27658
	0	12.5728	-2.28434		0	5.41388	-8.65424		0	2.27649	6.78681		0	5.27217	10.4915		0	11.57	6.37951		0	4.51828	5.47264
	0	9.65205	-6.77692		0	7.28992	-6.36598		0	4.12917	2.04691		0	1.48793	15.1623		0	9.78153	1.299		0	7.43897	0.186958
	0	11.9847	0.601623		0	11.1427	-7.5008		0	13.2613	5.56416		0	5.14811	16.3376		0	12.3991	0.203754		0	4.7309	-1.60829
	0	17.0297	-2.31299		0	5.26751	-8.7442		0	2.40148	7.30563		0	7.97154	14.6517		0	10.5837	9.71225		0	3.96795	7.24249
	0	14.0089	-1.59874		0	5.82554	-8.83397		0	3.02898	7.49512		0	1.74992	12.752		0	10.4066	10.5684		0	3.01101	8.06833
	0	17.9971	-1.80066		0	8.89192	-10.0992		0	4.34298	5.54843		0	8.17123	16.6014		0	11.2923	1.02872		0	5.47799	-1.98735
	0	8.33416	-0.46969		0	8.51823	-10.0585		0	7.2852	3.66205		0	7.15399	14.6102		0	12.5561	0.0179079		0	9.39035	-5.14489
	0	9.54568	-3.04353		0	8.34553	-7.22145		0	5.49965	4.7989		0	9.59181	16.8155		0	16.7776	-0.907866		0	5.96341	-5.03241
	0	7.37574	-2.13963		0	7.4033	-5.35452		0	4.51979	3.94029		0	3.38268	16.7444		0	11.6115	4.0593		0	5.95231	2.6634
	0	8.1653	-0.372405		0	10.9163	-5.97764		0	9.78371	7.42238		0	8.08278	10.6645		0	12.6716	7.88544		0	7.57571	4.32402
	0	8.55081	-0.375197		0	11.8773	-8.82565		0	11.6843	7.61768		0	3.92713	17.5338		0	11.3091	9.42664		0	3.95067	7.05623
	0	12.5141	-2.57185		0	7.04488	-3.06728		0	3.18382	4.86506		0	7.98384	11.6222		0	11.3743	-0.529906		0	8.61914	-4.01368
	0	11.1666	-4.439		0	4.30195	-8.99661		0	1.34335	6.52443		0	6.1791	17.8239		0	10.4604	7.67332		0	4.35553	5.5545
	0	10.9703	-2.03917		0	11.0796	-8.67284		0	11.8842	8.13145		0	3.37985	13.7669		0	8.84675	0.754293		0	3.62103	0.600757
	0	12.3908	-4.36232		0	7.29775	-9.53524		0	6.06197	1.33851		0	7.72043	14.3511		0	11.4286	8.73065		0	6.78914	4.80861
	0	10.1146	0.111488		0	9.59427	-4.48139		0	4.70399	4.815		0	0.834596	18.3011		0	13.3783	7.1881		0	7.7895	2.28403
	0	12.0531	-3.65957		0	7.47081	-8.46748		0	5.96698	1.71113		0	0.281976	15.9186		0	14.9067	-2.02895		0	3.42596	-2.61058
	0	15.1974	2.73686		0	10.4059	-5.82011		0	7.88096	4.15713		0	8.87853	18.1887		0	11.3414	10.4998		0	3.66238	8.40636
	0	11.5103	-1.78015		0	7.57479	-6.11		0	7.58849	2.66088		0	8.21062	16.1569		0	15.0511	-1.78365		0	3.9071	-3.15748
	0	14.8936	-1.78491		0	14.0578	-9.01551		0	11.0874	3.44086		0	4.93182	14.2156		0	11.2063	9.40129		0	5.75975	5.58019
	0	13.4628	1.37449		0	7.68134	-5.94223		0	4.19996	4.4931		0	3.96532	13.3231		0	10.992	-0.453537		0	6.39763	-3.96211
	0	10.6374	-5.06766		0	6.35417	-4.85948		0	8.14084	-0.72538		0	5.60101	12.7764		0	9.4551	0.331073		0	3.62911	1.8194
	0	10.1333	-5.31408		0	6.36338	-8.11891		0	4.96688	-0.329974		0	5.05437	12.3488		0	8.0827	6.72974		0	-0.450883	4.50203
	0	12.0329	3.10524		0	9.18507	-7.19765		0	6.49451	4.8762		0	7.17999	15.6209		0	12.8547	7.30333		0	7.03933	4.11846
	0	14.6664	-0.193924		0	10.1398	-3.67811		0	9.60578	2.37854		0	10.2764	14.0267		0	10.5823	-0.0284536		0	9.53729	-1.9989
	0	12.482	-1.98802		0	11.1543	-5.95537		0	12.0534	5.01406		0	5.90818	10.5649		0	11.3343	-2.62678		0	11.8898	-2.67069
	0	14.0432	-4.69995		0	6.03158	-8.23537		0	3.17227	6.3795		0	11.783	17.6801		0	8.97236	4.05158		0	1.68865	2.39415
	0	9.89369	-6.00751		0	4.76956	-8.86368		0	2.08094	5.85119		0	6.33159	13.3381		0	13.3515	0.534881		0	2.76401	-0.58388
	0	13.3624	0.765295		0	12.369	-8.97627		0	11.6793	7.36829		0	10.4089	16.152		0	12.1924	4.73741		0	7.16588	4.42731
	0	12.0699	-3.98869		0	12.24	-5.07958		0	10.2641	5.10324		0	7.85535	17.907		0	14.7383	-1.4536		0	3.5691	-2.97306
	0	9.37773	0.349275		0	14.8002	-8.88236		0	5.3346	4.66193		0	2.28158	18.5942		0	10.7009	9.93656		0	3.75086	7.71051
	0	12.3227	-5.128		0	9.08949	-5.42078		0	7.09462	5.78507		0	9.80695	11.597		0	10.0869	-1.96472		0	10.5182	-1.66017
	0	12.3143	0.416695		0	5.64469	-6.13867		0	4.00283	2.12868		0	6.06084	13.0381		0	7.69411	6.57928		0	0.619867	3.80992
	0	14.8212	1.95465		0	12.317	-7.61692		0	10.214	8.17383		0	5.50166	17.7112		0	12.763	6.4627		0	4.75321	4.58226
	0	16.9749	1.56856		0	8.38086	-7.97522		0	8.26796	-0.266705		0	2.01519	14.8205		0	11.1135	-1.78337		0	9.17636	-1.93374
	0	13.3649	1.10268		0	4.7242	-9.03552		0	1.54654	6.34433		0	3.17852	15.6585		0	9.62509	6.33963		0	8.30966	0.775562
	0	9.07735	0.253449		0	11.2127	-7.76785		0	8.08121	5.40668		0	6.14563	14.6471		0	12.2452	2.38508		0	3.29798	-0.819347
	0	8.39211	-5.0866		0	9.96988	-9.13848		0	8.63229	3.54685		0	5.78482	15.236		0	6.69596	7.51566		0	-1.02167	6.21235
	0	12.7475	-1.51458		0	9.66011	-8.24432		0	6.21283	3.54594		0	8.4843	10.9616		0	10.4703	10.5139		0	2.47001	8.2489
	0	16.9582	-0.61555		0	8.72496	-5.53546		0	5.3011	7.62585		0	8.26821	18.1642		0	8.98425	3.47238		0	3.91364	4.96575
	0	8.57111	-2.11511		0	10.849	-11.278		0	15.0516	6.11784		0	6.8004	12.661		0	9.08116	9.75816		0	2.88909	7.3506
	0	13.0955	2.76025		0	8.13518	-4.3736		0	4.97504	6.66781		0	7.92051	18.9879		0	15.8619	0.708005		0	2.79175	-4.03474
	0	14.3532	-1.32049		0	6.92715	-8.6022		0	6.15678	1.64502		0	5.58906	12.8816		0	10.988	-0.258116		0	9.13372	-2.28799
	0	16.5912	2.19179		0	6.3875	-4.60677		0	5.99357	2.70006		0	3.48023	17.9929		0	10.5655	7.48434		0	4.71729	4.37957
	0	10.7097	-5.69836		0	7.8842	-4.47183		0	4.886	4.38607		0	1.84609	14.258		0	9.41406	2.75569		0	5.4416	1.14142
	0	9.42365	-3.64489		0	7.7886	-4.08178		0	8.99255	1.74162		0	5.73936	11.1902		0	9.35657	4.26761		0	-1.25352	3.11844
	0	14.3868	-4.06868		0	8.62326	-8.62841		0	4.42375	7.0724		0	7.65533	13.344		0	10.6255	0.595006		0	5.70373	-2.09238
	0	12.0189	0.0972936		0	6.58908	-8.03417		0	6.26753	-0.426026		0	4.55452	14.4211		0	6.65462	3.71176		0	0.241262	6.0054
	0	12.8291	-3.60189		0	5.42584	-5.20295		0	7.64311	-0.492342		0	8.22558	11.2881		0	13.6549	-1.14715		0	4.24733	-1.29356
	0	11.3894	2.88928		0	8.25501	-5.8514		0	7.71028	-0.410453		0	7.9639	12.4027		0	14.4548	0.827467		0	3.87472	-4.5323
	0	7.8677	-4.56251		0	7.53367	-9.22632		0	3.9308	6.71827		0	7.91458	18.5263		0	9.83608	0.601107		0	3.11268	2.44063
	0	7.82914	-6.40633		0	8.84905	-5.8337		0	5.45738	6.40376		0	4.74474	11.2616		0	12.9439	0.558428		0	8.21671	-5.48
	0	7.84155	-0.763299		0	7.35635	-8.21316		0	5.78235	-0.320802		0	8.47674	13.6425		0	10.9835	2.88742		0	4.60036	2.38571
	0	9.05384	-5.46689		0	14.0048	-9.24981		0	10.6246	4.17453		0	10.5012	15.461		0	13.2021	2.50509		0	3.00368	-1.08169
	0	17.3395	2.1802		0	8.48337	-7.0271		0	4.71734	2.12516		0	4.06687	14.3868		0	11.3068	10.1302		0	3.59164	8.45119
	0	12.976	1.77408		0	9.06673	-8.24061		0	7.69809	0.420114		0	6.26567	12.3089		0	12.7979	3.89746		0	9.27559	0.889408
	0	12.2849	-5.12693		0	10.8172	-7.3557		0	8.31858	7.03976		0	7.26118	13.2697		0	10.8263	-1.72945		0	11.9149	-4.40013
	0	8.71275	-0.900124		0	5.97702	-7.98945		0	2.61492	7.69601		0	8.3333	18.3565		0	9.11169	1.95474		0	6.82821	0.409678
	0	8.32278	-0.887879		0	5.95448	-7.54231		0	2.46212	6.43055		0	1.16348	18.4304		0	13.1555	6.93074		0	8.27752	2.14569
	0	12.2131	1.84633		0	12.3421	-5.80225		0	11.4293	3.31346		0	0.476075	18.212		0	10.081	2.5683		0	3.46681	3.41179
	0	9.76315	0.202061		0	11.7401	-4.80335		0	11.1638	4.89617		0	11.1586	13.8972		0	10.7576	7.49753		0	5.69877	2.57817
	0	14.6281	2.71321		0	12.8432	-10.9505		0	14.5019	3.81324		0	6.38123	15.8021		0	9.52731	6.73804		0	4.59921	2.68469
	0	15.4778	1.55719		0	9.25689	-8.05901		0	6.91519	5.47465		0	7.09753	10.5913		0	10.1289	1.70529		0	8.00903	0.00218567
	0	9.69143	0.102411		0	7.6242	-10.7174		0	3.81062	6.47206		0	6.0396	16.489		0	11.0631	4.46657		0	6.76533	1.84799
	0	16.7778	0.867101		0	5.51508	-8.91923		0	3.11135	7.51857		0	4.92028	11.3179		0	10.3369	1.01233		0	10.2608	-2.04165
	0	10.6242	0.0496708		0	12.171	-4.8767		0	13.5339	4.27767		0	0.380295	13.0312		0	15.9262	-1.60489		0	4.25882	-3.66425
	0	15.5167	3.50798		0	7.25987	-8.87414		0	5.06745	1.79723		0	3.35101	13.2415		0	13.6931	1.3822		0	5.76318	-0.729209
	0	16.4299	-0.0596558		0	9.69893	-4.51744		0	8.3841	3.35179		0	8.13408	14.6845		0	15.4192	-1.34652		0	2.4511	-2.63083
	0	10.5746	-6.13631		0	6.41563	-9.1854		0	3.98343	6.08931		0	0.573167	18.112		0	5.85386	5.02477		0	0.712974	6.34114
	0	14.8467	-3.42621		0	10.8132	-6.72693		0	5.16535	7.71601		0	4.61323	14.538		0	10.0714	4.42585		0	4.31419	3.04951
	0	17.7945	-1.51274		0	13.574	-9.36387		0	12.8841	4.96867		0	3.11648	16.3159		0	11.1335	8.08009		0	5.67212	3.81825
	0	14.0021	-2.09062		0	4.46707	-9.22712		0	1.93331	6.9522		0	3.78564	13.775		0	7.38068	6.73721		0	-1.08113	5.59725
	0	12.7988	-4.013		0	11.8676	-9.06165		0	12.4091	7.62268		0	6.6006	11.2817		0	10.2462	-1.30678		0	10.8664	-1.58639
	0	10.0452	0.0046532		0	6.32523	-8.84743		0	3.15521	7.17887		0	5.29501	11.3202		0	8.16425	1.13522		0	7.23218	-1.20845
	0	12.3066	-3.80057		0	12.7493	-5.07556		0	12.0089	3.34437		0	7.33668	15.4765		0	10.8027	4.17404		0	4.08376	3.07848
	0	15.3564	-2.01514		0	9.14287	-4.55801		0	6.0674	6.02929		0	10.8676	17.2425		0	9.82694	1.09637		0	4.25608	-1.21899
	0	12.6189	-1.44056		0	4.67604	-6.68947		0	3.86777	1.92224		0	4.95165	14.6659		0	15.1278	-0.473968		0	3.09444	-3.23131
	0	17.2973	0.816355		0	9.12774	-7.83187		0	4.97664	7.63485		0	2.90753	12.4079		0	6.56918	5.05361		0	-0.23402	5.73432
	0	12.2458	3.39158		0	10.8214	-5.53606		0	10.9452	7.25046		0	6.63861	13.5707		0	11.5731	1.19473		0	1.28679	0.208756
	0	16.1655	1.98567		0	10.7622	-8.58732		0	14.3027	8.32406		0	5.60886	17.0686		0	8.40975	2.39617		0	7.4682	-2.2274
	0	8.03494	-2.3129		0	6.74454	-4.93217		0	7.54778	-0.384108		0	1.04834	12.5443		0	16.4563	1.22166		0	0.674897	-2.45855
	0	8.34822	-0.399137		0	13.2403	-7.5512		0	9.06126	7.64123		0	6.20691	10.8228		0	10.2985	7.27852		0	3.38996	4.23903
	0	8.85714	-4.50883		0	9.57983	-8.31363		0	6.17418	4.09225		0	1.28219	18.7172		0	7.19344	3.17009		0	5.13542	0.274749
	0	12.681	0.276681		0	12.3947	-8.53908		0	12.7493	7.12775		0	2.05067	17.9856		0	10.1038	1.81903		0	7.02308	0.909605
	0	10.3983	3.0232		0	5.90269	-8.67179		0	2.72673	6.799		0	0.583993	14.5822		0	13.1024	4.97918		0	8.53292	0.374462
	0	11.4419	1.42904		0	10.339	-5.30623		0	9.39122	8.43909		0	4.36947	12.5248		0	16.9774	1.64858		0	-0.136819	-1.76438
	0	10.0703	-0.626585		0	6.41942	-6.15039		0	5.12713	0.640409		0	5.54719	16.7479		0	10.6855	10.8321		0	1.9711	8.30713
	0	10.13	0.313849		0	8.49107	-10.1161		0	7.92319	3.10221		0	5.54843	10.0798		0	10.4951	10.5507		0	2.13624	8.21663
	0	11.9153	2.8949		0	10.2319	-5.86608		0	8.7667	8.17501		0	7.4314	14.1042		0	10.3938	11.1692		0	2.30995	9.15006
	0	17.006	1.32378		0	8.02571	-8.98564		0	6.18066	3.20107		0	4.70199	16.3885		0	13.0612	2.14584		0	0.177924	0.452622
	0	8.32634	-2.37171		0	6.97929	-7.51383		0	5.64623	-0.0128829		0	9.45716	15.9903		0	15.7538	-1.38051		0	5.60299	-4.03113
	0	13.2818	0.860136		0	12.7751	-5.52095		0	10.0704	2.26873		0	9.51637	13.2708		0	12.7543	6.19568		0	7.1639	3.05294
	0	16.2243	3.4071		0	5.01821	-7.10317		0	2.91211	3.31732		0	0.707612	18.0358		0	8.35941	1.04609		0	4.44974	1.00273
	0	12.4512	-5.62238		0	3.9922	-8.42369		0	1.93647	6.81905		0	3.9659	15.4219		0	13.0137	6.93571		0	7.35986	3.54278
	0	8.80632	0.138835		0	7.68282	-3.96502		0	4.73253	6.8454		0	7.60991	18.9797		0	10.018	4.32434		0	1.39529	3.02839
	0	12.8607	-1.04513		0	4.95659	-7.86139		0	2.41844	8.13929		0	3.36458	18.5276		0	7.35354	5.91056		0	-0.43031	3.27946
	0	15.6622	-2.29511		0	12.2279	-9.40232		0	13.1466	2.99233		0	1.58037	15.9108		0	11.8584	8.2342		0	5.58922	5.85894
	0	15.2409	-1.39012		0	11.1107	-5.69306		0	13.2505	6.10469		0	2.95222	13.0768		0	12.7985	2.52041		0	0.957618	-0.0492979
	0	8.13621	-6.59445		0	6.47466	-9.97721		0	5.84129	2.55963		0	5.82527	15.0282		0	10.7261	3.4679		0	0.472561	6.07397
	0	8.30434	-6.4804		0	8.24132	-4.50157		0	8.32832	0.771735		0	6.13455	14.266		0	11.9899	-1.97066		0	11.7278	-3.11701
	0	8.76032	-7.36193		0	7.64008	-5.46239		0	4.34212	4.55888		0	2.45685	12.0651		0	9.65505	11.0731		0	2.77621	8.89633
	0	17.0806	-0.189995		0	11.2018	-5.88552		0	11.3975	2.80374		0	3.67653	15.7702		0	12.9569	6.70985		0	7.56289	3.07129
	0	9.7392	0.958724		0	8.95024	-5.97325		0	3.89345	4.91431		0	5.91785	13.9638		0	10.8735	9.19998		0	4.04388	7.33542
	0	12.2808	-1.88625		0	12.0065	-7.6471		0	10.0197	8.25373		0	10.3639	13.5414		0	10.3056	7.20934		0	3.28596	3.98249
	0	8.54016	-1.32305		0	12.2195	-8.37004		0	13.4969	4.52887		0	4.50294	12.8217		0	8.55647	5.8576		0	0.0419313	4.64283
	0	7.4295	-3.31668		0	9.40459	-5.01122		0	6.29974	6.11007		0	8.45842	14.5868		0	10.8659	8.89334		0	4.55381	6.92961
	0	11.9765	-5.49473		0	12.3854	-6.44867		0	13.6808	4.66927		0	7.51783	12.0503		0	9.31016	1.50742		0	4.42019	1.04357
	0	11.2123	2.70803		0	9.3687	-5.89985		0	6.47596	6.78142		0	10.2654	14.0875		0	9.05724	2.23046		0	5.35768	-0.607098
	0	11.1441	-2.8583		0	13.4248	-7.89299		0	11.1238	2.31721		0	1.14901	16.4826		0	13.3378	-1.35593		0	5.14829	-2.65839
	0	11.9304	2.22932		0	11.0967	-9.65667		0	11.1087	8.37936		0	6.06188	15.0247		0	11.1301	-2.87329		0	8.99269	-1.97887
	0	17.6134	0.0642978		0	5.27405	-9.15244		0	2.32877	6.88063		0	8.11563	18.8236		0	14.5585	-2.22804		0	5.44446	-4.4658
	0	10.4843	-1.35806		0	9.34602	-10.53		0	7.35778	2.65791		0	4.60374	15.2045		0	9.08405	4.21832		0	3.52936	2.75102
	0	11.0991	-4.86618		0	10.445	-8.40348		0	13.1644	5.01763		0	9.6034	14.3473		0	6.20988	4.2997		0	0.46044	6.89319
	0	12.5264	-5.39982		0	8.6379	-8.01612		0	8.51452	0.107019		0	6.91751	14.5263		0	12.7489	4.4489		0	9.3925	0.63363
	0	9.56761	-3.22902		0	7.4362	-10.077		0	4.98138	7.58343		1	6.60142	17.5178		0	10.8334	1.98773		0	6.26133	3.20453
	0	10.7152	-5.38471		0	8.79138	-5.22242		0	6.13189	5.94744		1	5.06896	13.9406		0	13.0534	6.21519		0	8.03288	2.40364
	0	8.73782	0.799195		0	6.00116	-6.84916		0	6.45637	-1.36422		1	5.55513	18.5286		0	7.95535	4.29217		0	2.11989	1.53645
	0	7.69575	0.808362		0	7.49508	-8.59032		0	7.458	-0.267948		1	3.08444	15.9766		0	10.2928	-0.571588		0	2.30812	1.6783
	0	15.0113	2.26967		0	9.37349	-9.48615		0	8.39918	0.624953		1	1.48349	14.4261		0	8.50827	3.27997		0	3.49578	5.66085
	0	13.5433	0.75651		0	9.15907	-7.66785		0	6.83897	3.58107		1	3.64541	10.2778		0	11.0817	10.6474		0	3.23626	8.62737
	0	17.1739	1.43772		0	10.6685	-6.6382		0	8.57152	5.93		1	2.04428	13.5516		0	10.6705	10.5891		0	1.75476	8.125
	0	11.7295	-2.4309		0	11.8606	-9.82036		0	14.1791	6.57871		1	5.24233	12.4005		0	7.63286	7.01266		0	0.49677	2.74112
	0	8.61861	-1.44177		0	14.4266	-9.02264		0	5.72984	5.10725		1	8.71085	19.232		0	8.92057	3.09777		0	1.22349	3.97712
	0	15.6958	-2.30454		0	12.7165	-9.00132		0	11.0535	6.94308		1	3.61828	17.5372		0	13.1561	7.67343		0	8.65926	1.82043
	0	11.5854	-2.14741		0	6.52839	-5.15555		0	4.18419	4.32029		1	4.37127	14.3797		0	9.86104	0.965826		0	1.93442	2.95221
	0	14.718	-2.48791		0	8.29776	-4.69278		0	5.45762	6.2834		1	5.86932	12.0427		0	12.5074	4.67693		0	8.75177	1.56221
	0	6.82834	-1.41185		0	7.09386	-9.73558		0	6.40585	0.605465		1	2.09409	14.8458		0	11.1145	5.69133		0	5.35181	2.85203
	0	10.1967	0.145786		0	5.5976	-6.89311		0	3.26331	2.54524		1	7.04923	11.4732		0	15.007	0.701277		0	2.72329	-2.44865
	0	7.76635	-1.32465		0	10.0236	-7.03674		0	8.4311	7.353		1	9.53995	17.1035		0	15.3932	0.990857		0	3.89999	-4.37924
	0	9.15217	-7.23225		0	10.5058	-4.34654		0	9.50779	-0.347529		1	8.56985	12.9574		0	12.8188	6.80448		0	8.41411	2.35981
	0	8.72782	-6.07762		0	11.7867	-4.59061		0	11.138	5.304		1	8.66852	14.3266		0	9.76942	10.7509		0	1.54025	8.8967
	0	8.71854	-4.47568		0	8.4897	-5.52087		0	6.09892	5.65533		1	9.33679	12.6774		0	9.221	5.66963		0	1.05753	2.72823
	0	10.5794	-1.5086		0	10.179	-5.2899		0	7.57158	5.34409		1	2.48899	15.406		0	10.5173	7.66784		0	4.9064	5.79969
	0	13.4546	-1.99033		0	11.8595	-6.02306		0	10.3545	2.81781		1	2.23016	12.5921		0	16.3879	-1.08728		0	5.12166	-4.65614
	0	8.70243	-0.106098		0	11.7036	-9.41236		0	11.7654	7.08552		1	6.46634	14.9141		0	15.0625	-0.914747		0	2.04736	-0.625293
	0	15.6304	-1.32491		0	7.28655	-5.87427		0	3.81988	4.29991		1	7.70172	16.3947		0	13.4382	7.44867		0	5.61089	5.8303
	0	12.8368	-3.31434		0	11.3209	-4.22554		0	8.4507	5.05045		1	12.2001	16.8331		0	7.90144	4.64006		0	2.72289	4.66705
	0	14.2172	1.83142		0	11.2889	-5.37965		0	12.3058	2.42079		1	5.46742	18.0967		0	11.1234	4.5737		0	8.84456	-3.0971
	0	12.8848	0.226571		0	13.42	-9.11063		0	10.8042	4.58154		1	3.91845	17.8537		0	10.0053	1.74569		0	7.26163	-0.234498
	0	12.8393	-3.39089		0	6.63174	-10.0063		0	6.41305	1.34887		1	11.7979	14.5374		0	8.13048	3.07625		0	1.95185	2.43704
	0	8.46814	-6.57513		0	8.65303	-4.15597		0	9.00527	-1.07464		1	3.26174	15.2669		0	10.6361	6.02196		0	4.08285	3.96026
	0	7.62276	-3.21549		0	9.62645	-6.87941		0	8.04109	1.89583		1	4.55808	15.3024		0	11.9211	-1.88821		0	6.72778	-3.2868
	0	12.5018	-2.85646		0	9.64094	-8.82014		0	7.07234	2.26991		1	3.82943	18.6049		0	10.3109	2.19705		0	5.66027	2.52132
	0	15.6931	-1.64524		0	12.4351	-10.41		0	9.12007	4.27004		1	10.8018	17.2639		0	14.4353	1.59368		0	2.5752	-3.70951
	0	14.7642	3.44205		0	4.16846	-8.81486		0	1.72254	5.52451		1	6.9719	15.4744		0	11.6857	3.46028		0	2.03816	3.10346
	0	14.5309	-4.42367		0	4.45133	-8.49607		0	2.25777	5.21399		1	2.54349	11.3781		0	11.2748	-2.28411		0	11.7669	-3.4012
	0	10.5848	-5.38496		0	4.09649	-8.83619		0	1.49867	6.07208		1	11.3374	18.2231		0	11.567	3.0944		0	3.16367	5.26033
	0	8.85991	-2.48202		0	12.8557	-7.30367		0	8.93384	5.14283		1	9.26959	17.9277		0	14.6018	0.670948		0	4.00118	-4.62152
	0	10.7695	1.72169		0	11.5551	-10.3263		0	13.5577	7.21881		1	5.52938	18.2078		0	9.92507	10.0047		0	3.24853	7.8946
	0	10.0941	-0.133873		0	9.80931	-6.87777		0	5.62003	7.78603		1	3.48585	13.2355		0	12.7837	5.70933		0	7.85737	0.562134
	0	7.94171	-1.2189		0	9.52286	-4.50374		0	8.1956	3.69187		1	5.47654	11.1544		0	13.6839	-3.34251		0	8.86674	-3.58771
	0	10.7221	-3.8522		0	9.84809	-7.97812		0	5.75723	7.08519		1	10.4011	13.2906		0	11.367	6.48674		0	4.82738	5.39852
	0	14.9917	1.63998		0	7.33484	-5.44858		0	6.40721	4.1544		1	5.26857	11.0539		0	14.7066	-1.79515		0	2.52707	-1.51351
	0	11.7691	-0.807336		0	5.7843	-5.02401		0	6.40613	-0.583014		1	8.12109	12.3833		0	11.2209	-1.92466		0	11.0275	-1.60014
	0	14.3679	1.56349		0	6.17377	-9.37733		0	3.50078	6.24183		1	6.21038	14.7584		1	12.276	5.5933		1	7.21141	-2.59745
	0	11.7479	-1.05647		0	12.9257	-5.08307		0	9.71502	2.7961		1	8.6047	15.2932		1	9.24517	4.89743		1	0.894515	5.63313
	0	17.2788	-0.484013		0	8.11046	-7.85514		0	6.01759	4.77316		1	8.89936	17.611		1	13.3672	6.0247		1	9.06369	1.49751
	0	11.8885	0.929492		0	12.6539	-5.19592		0	10.9452	3.07733		1	3.42162	16.8478		1	7.25486	7.26533		1	-0.643952	5.79411
	0	15.5278	1.29202		0	11.7489	-6.91079		0	14.2951	7.60832		1	6.86557	10.8026		1	7.19583	6.31278		1	-1.17599	6.6896
	0	10.0015	-5.64291		0	4.87161	-8.84339		0	1.19043	5.79553		1	10.3716	16.8447		1	6.91346	1.58528		1	4.2918	-0.270068
	0	12.9608	-2.36939		0	8.82126	-5.49811		0	5.219	7.92275		1	2.65222	13.398		1	8.61269	5.34792		1	3.32613	3.55163
	0	17.1221	-0.297084		0	6.39454	-8.57197		0	3.21638	6.96599		1	9.89138	18.567		1	12.2994	3.0041		1	3.08788	1.07629
	0	11.7958	-1.53247		0	6.6986	-9.91471		0	6.15875	1.43684		1	6.98198	13.9117		1	17.464	-0.418197		1	2.58791	-4.82334
	0	13.2662	0.335892		0	6.69773	-6.61758		0	4.84458	3.23915		1	8.86123	15.9702		1	11.9686	6.01102		1	7.63344	1.0578
	1	15.1582	0.00589707		0	5.94136	-9.02169		0	3.31901	7.58487		1	2.74096	15.6302		1	9.65741	1.85062		1	7.67711	-0.215908
	1	11.2542	-1.41727		0	9.6182	-4.06994		0	6.94553	6.17083		1	1.25487	15.684		1	11.0107	1.88107		1	5.32543	-1.81714
	1	15.4728	-3.37854		0	8.9634	-3.32557		0	9.95016	0.331968		1	3.53996	18.2452		1	8.86474	4.4865		1	2.0984	3.89659
	1	8.47578	-4.83657		0	12.1231	-7.99642		0	11.7683	7.17965		1	5.5104	17.0586		1	7.60222	2.19854		1	2.43282	1.53715
	1	7.4296	-3.91118		0	10.7406	-6.42395		0	10.3102	9.48606		1	8.99516	18.5963		1	16.0027	-0.85007		1	4.38093	-5.13042
	1	7.54068	0.941769		0	12.2238	-9.45087		0	15.2812	4.10659		1	10.2481	18.1363		1	11.2365	-1.03846		1	8.21354	-2.54031
	1	10.259	-2.82174		0	8.27627	-7.90104		0	5.05716	3.98464		1	3.21641	14.8688		1	11.346	-1.05017		1	11.7418	-3.06769
	1	8.1192	-1.41524		0	7.06769	-5.13911		0	4.07672	5.26436		1	5.75696	15.0242		1	12.3814	0.133268		1	12.2317	-3.81386
	1	15.6621	-1.17078		0	9.49765	-9.76348		0	6.88595	1.79195		1	2.22648	12.5631		1	8.64222	5.98169		1	0.586242	3.71209
	1	13.8848	-3.64289		0	8.47694	-6.79426		0	7.03492	5.37452		1	9.40762	14.6434		1	7.19459	3.87438		1	1.14824	5.32608
	1	11.6268	-0.957365		0	9.4698	-9.60196		0	5.54185	6.61352		1	7.97983	17.5025		1	12.6229	5.49426		1	9.67101	-1.40249
	1	11.0647	2.4547		0	6.42805	-3.88269		0	8.80976	0.820952		1	2.23951	14.1073		1	12.1224	-2.02318		1	10.9122	-2.74409
	1	10.162	-2.03043		0	9.95895	-6.09008		0	6.83505	6.81873		1	4.67065	12.0969		1	15.6747	0.89004		1	6.1488	-6.16807
	1	11.1163	1.15832		0	7.22677	-4.14466		0	4.43379	6.41379		1	7.70024	17.3986		1	11.165	6.13714		1	7.77497	2.32044
	1	16.2397	-0.321097		0	4.22155	-9.15199		0	1.63086	7.23325		1	1.15278	14.3797		1	12.3928	7.55284		1	6.93789	3.09092
	1	11.2801	1.62688		0	4.98991	-8.48817		0	2.35777	5.00633		1	1.83492	15.2285		1	16.1604	1.96365		1	-0.971902	-0.814271
	1	14.0284	0.23641		0	5.32472	-6.2199		0	6.66868	-1.04031		1	7.26376	14.3931		1	10.7068	6.14042		1	4.39618	4.78917
	1	14.5516	-1.07341		0	8.92376	-6.8102		0	6.92748	3.12721		1	9.47856	19.3313		1	13.893	2.96875		1	2.90487	-2.36144
	1	9.64585	-2.55064		0	9.03698	-8.76099		0	4.82547	7.38849		1	9.42331	19.4382		1	11.4974	8.12617		1	5.78997	4.58807
	1	6.88681	-0.958449		0	8.82908	-4.59208		0	5.77426	5.89649		1	8.18447	11.5981		1	15.3795	-0.228732		1	7.60096	-5.16683
	1	13.806	-1.99653		0	9.88733	-8.82781		0	6.67701	2.38035		1	8.06982	17.0034		1	12.4865	3.59281		1	6.22173	-3.2485
	1	12.4672	1.08868		0	8.25885	-8.59086		0	6.63106	2.05584		1	0.296831	12.736		1	6.53476	3.89689		1	0.446496	2.93697
	1	18.3148	-0.30329		0	13.4019	-9.354		0	12.3544	3.42076		1	4.06913	15.1551		1	15.7436	-1.07397		1	8.10812	-5.55832
	1	14.4446	-2.87422		0	12.0946	-5.04203		0	12.2565	3.08103		1	8.49321	15.7463		1	16.4924	0.967716		1	2.05582	-4.06134
	1	11.9706	-4.56518		0	7.63553	-9.25868		0	6.20094	0.986116		1	3.03736	14.0386		1	11.6364	5.70207		1	7.603	0.391399
	1	14.6573	5.03231		0	4.52675	-8.47934		0	1.63105	5.45831		1	6.27615	10.8537		1	7.38099	4.9258		1	0.583597	6.33093
	1	11.9681	-2.40136		0	5.25791	-5.44858		0	6.66771	2.71127		1	6.88669	17.5339		1	10.0185	3.82538		1	0.522403	4.48462
	1	17.2496	1.9777		0	8.61811	-8.29136		0	5.28536	3.35479		1	8.08918	18.2233		1	14.4385	2.31161		1	2.69317	-2.22047
	1	13.6048	-4.32896		0	11.6505	-11.3301		0	13.5586	6.12241		1	8.46776	13.5307		1	8.71943	0.344726		1	9.54247	-2.34756
	1	17.7731	0.522927		0	13.7554	-8.84612		0	9.39454	7.2844		1	4.26826	15.5461		1	8.55444	2.57287		1	5.90678	0.376745
	1	15.3121	-2.64582		0	8.75903	-11.4027		0	6.09399	4.72325		1	9.32891	15.0533		1	11.3498	4.09263		1	5.60242	2.36105
	1	7.50038	-1.15439		0	5.81447	-8.38823		0	2.95796	7.78949		1	7.67851	10.0634		1	13.187	-0.311269		1	3.78969	-2.15278
	1	17.5527	1.84562		0	6.80598	-5.52155		0	6.15496	2.80102		1	6.84786	15.7555		1	14.7176	0.447697		1	1.96224	-0.966788
	1	15.3879	-2.65832		0	11.6541	-4.09445		0	12.9343	1.84757		1	8.80463	16.7183		1	11.607	7.72686		1	5.18575	4.40835
	1	12.198	-3.73992		0	9.22894	-5.06163		0	7.48258	6.09049		1	3.06485	16.4808		1	10.7326	1.50783		1	4.04982	2.81825
	1	8.55855	-2.46384		0	6.84512	-4.15274		0	7.78806	0.656436		1	0.173047	14.7021		1	13.9747	-1.50103		1	6.00686	-3.56321
	1	8.08022	-2.55607		0	7.03212	-8.2052		0	6.2987	4.76403		1	2.95317	17.3692		1	8.60986	2.88905		1	4.5965	0.674946
	1	16.6121	3.54151		0	11.7729	-7.66453		0	12.9447	5.47347		1	8.08098	15.4856		1	16.7666	-1.43537		1	5.98754	-5.68081
	1	9.59679	2.61822		0	9.48625	-6.72628		0	7.43467	5.83263		1	7.05642	11.868		1	11.9462	0.967423		1	4.35848	-3.20416
	1	11.937	1.26835		0	12.9894	-7.8253		0	13.1682	3.42282		1	4.26554	17.1658		1	13.1616	-0.428803		1	4.378	-2.71202
	1	12.4491	-1.15039		0	9.21781	-7.04045		0	7.8751	3.44661		1	10.4987	14.3537		1	9.92223	8.02476		1	2.56767	4.68146
	1	14.0233	2.30963		0	10.796	-7.83924		0	13.8399	6.40445		1	2.49361	15.7692		1	9.26357	9.14695		1	1.63673	5.58936
	1	13.7898	2.29319		0	10.4716	-6.79883		0	5.38073	5.37158		1	8.00078	15.7545		1	11.5402	8.08514		1	4.70049	5.23775
	1	12.648	-5.32875		0	12.1906	-8.29522		0	13.3888	4.46474		1	2.13627	14.5688		1	12.268	5.51216		1	8.31136	0.175313
	1	10.7543	-1.06492		0	5.49223	-8.5953		0	2.2458	7.90081		1	5.92004	15.9047		1	12.8788	-2.45168		1	9.16175	-4.25027
	1	16.2527	2.57054		0	8.33752	-8.55756		0	6.99469	2.17643		1	3.75282	13.3159		1	16.7757	1.51443		1	0.0198351	-1.67476
	1	7.06358	-0.0676667		0	10.8932	-9.8263		0	13.5184	8.26615		1	4.93615	18.3302		1	9.64203	7.85066		1	4.98863	3.95065
	1	15.2743	-1.42816		0	8.53939	-7.06202		0	5.01823	1.93298		1	4.18774	12.5854		1	8.30788	5.67041		1	2.98268	0.959802
	1	11.8619	1.60871		0	12.7249	-8.14486		0	11.768	7.57089		1	8.70456	15.7656		1	6.81482	5.36102		1	-0.543328	5.53662
	1	14.2358	2.43759		0	10.479	-7.14475		0	10.43	9.05163		1	2.61848	12.6501		1	11.6392	-0.0336601		1	6.39705	-4.57143
	1	10.3908	-2.93961		1	10.8636	-8.30227		1	6.67484	3.91896		1	7.75769	15.0525		1	12.8087	-3.35761		1	9.81933	-3.43519
	1	7.07093	-4.00209		1	8.91844	-7.01833		1	5.42311	4.82229		1	0.301007	12.9445		1	8.34931	6.37502		1	0.615191	3.58011
	1	13.1246	-4.96791		1	8.57208	-10.3389		1	6.51647	1.67535		1	3.77499	12.9327		1	7.8779	4.01022		1	2.43557	4.18636
	1	14.9009	-3.46355		1	5.08213	-7.37525		1	3.49964	2.42049		1	4.95253	8.401		1	12.6758	-0.957514		1	8.582	-3.37143
	1	17.3947	0.828943		1	5.44315	-6.11712		1	3.15729	3.71388		1	10.1598	14.3721		1	9.02162	7.89065		1	-0.660224	4.79405
	1	15.0187	-3.33879		1	8.75508	-3.09601		1	9.66168	0.755525		1	8.088	10.3899		1	7.6233	6.19684		1	1.23982	3.40271
	1	10.3729	-3.23711		1	6.84367	-6.03259		1	6.47008	-0.473752		1	2.54106	14.358		1	12.7928	-1.78908		1	7.42302	-1.76257
	1	7.94796	-2.19807		1	7.92482	-4.42619		1	7.42971	4.95813		1	4.70715	16.1562		1	17.2831	0.0719178		1	3.12244	-5.31775
	1	6.29183	-2.48096		1	11.9647	-11.4333		1	11.1823	5.13854		1	2.69989	13.4475		1	15.7596	-2.05458		1	5.2701	-4.33183
	1	15.1919	0.663015		1	7.91901	-10.0538		1	7.04646	0.793469		1	5.29998	17.1833		1	10.2524	-0.609654		1	9.72123	-1.8675
	1	16.8493	0.0467509		1	9.25113	-5.24301		1	7.96237	0.350527		1	4.50423	17.8138		1	13.4363	-0.700055		1	6.81302	-2.32561
	1	9.36671	-3.6756		1	11.3993	-5.24907		1	10.2849	3.90518		1	0.745737	15.3658		1	8.99039	4.42699		1	6.05205	0.331933
	1	8.13332	-0.449537		1	8.07128	-6.8161		1	7.56859	0.245922		1	5.55086	11.0191		1	10.0437	4.91818		1	5.5647	2.48347
	1	15.4263	2.19359		1	10.4953	-5.71329		1	8.67828	2.46678		1	6.22853	18.8661		1	13.9617	0.0958027		1	3.63159	-2.50143
	1	8.58284	-3.82172		1	11.5808	-10.4623		1	10.9719	5.75728		1	8.19149	17.4208		1	9.18115	5.40778		1	1.40175	2.61734
	1	10.9576	-3.87294		1	10.7554	-5.45583		1	10.797	7.46222		1	9.82153	13.5077		1	12.7189	0.00662809		1	4.26574	1.04489
	1	12.7966	0.84239		1	10.6023	-6.66687		1	11.1286	7.88149		1	9.35315	15.9222		1	14.1695	5.00813		1	11.1969	-4.2872
	1	16.7717	-2.13276		1	11.6369	-4.96603		1	12.3719	7.17113		1	4.04054	18.7922		1	14.5275	1.23672		1	7.98885	-5.19261
	1	16.0748	0.443347		1	7.27251	-6.28377		1	4.54005	2.71538		1	4.25024	15.7044		1	10.7865	-2.17117		1	9.39054	-2.24006
	1	11.4504	0.0170346		1	7.10851	-3.60995		1	5.07443	3.55787		1	10.8046	17.4085		1	13.3777	5.96696		1	2.84093	5.02677
	1	16.0974	1.07486		1	9.09272	-8.92496		1	7.81995	3.32124		1	3.02451	15.5454		1	13.2499	0.29021		1	5.10981	-2.51993
	1	8.99322	-2.47982		1	12.1131	-4.79703		1	10.9023	8.15685		1	5.06715	14.2374		1	7.05469	1.10438		1	3.08412	1.09124
	1	11.3392	-1.93391		1	11.3064	-10.1038		1	13.778	4.82445		1	8.4772	17.6699		1	12.9188	3.84595		1	9.65214	0.052018
	1	14.9356	2.29816		1	8.82936	-10.1156		1	6.35418	2.05149		1	5.12567	13.2015		1	12.4641	-0.393341		1	9.05958	-3.52987
	1	7.19521	-2.86648		1	6.15711	-9.13366		1	5.0617	1.35565		1	0.828995	13.4655		1	10.1622	7.40087		1	5.31157	3.15251
	1	8.76931	-0.694539		1	15	-8.38023		1	9.34484	3.92994		1	5.23265	17.7423		1	8.47188	7.41293		1	0.830408	2.91946
	1	17.0184	-3.2497		1	7.95898	-7.12886		1	5.08062	1.24708		1	5.92186	14.996		1	10.4843	7.45312		1	2.83773	4.52904
	1	14.6259	-1.77986		1	12.2511	-9.34803		1	12.6658	1.9762		1	4.86429	12.5858		1	10.0153	1.52866		1	8.16117	-2.21133
	1	14.3952	1.68031		1	8.06273	-9.76905		1	5.45038	2.2594		1	7.54969	10.725		1	7.68185	2.65702		1	6.10794	-0.110632
	1	13.8979	-3.66728		1	11.649	-9.49262		1	14.6332	3.92102		1	4.24216	13.6637		1	11.8396	6.58378		1	6.36298	3.11424
	1	13.9411	2.71877		1	9.54816	-9.95514		1	7.30428	4.51078		1	3.02614	17.6128		1	12.2638	2.11229		1	3.70608	-2.14809
	1	10.1114	1.75575		1	6.72306	-4.23678		1	7.47562	2.02295		1	5.7993	15.0575		1	9.79911	8.61482		1	1.0099	4.97033
	1	14.9881	-1.82028		1	13.4534	-8.78163		1	15.1708	4.66883		1	7.76001	12.2133		1	12.411	-1.39109		1	8.87437	-3.09481
	1	13.529	1.18909		1	9.93723	-10.7325		1	11.541	3.47617		1	1.23063	15.8041		1	6.12434	6.3735		1	-0.662123	6.71153
	1	12.6043	-4.52861		1	7.3913	-8.23733		1	7.93174	-0.768938		1	8.07493	16.973		1	12.7675	4.98723		1	6.63268	1.82052
	1	10.8591	-5.28815		1	6.65571	-6.19504		1	5.20523	4.68776		1	5.07428	14.3918		1	10.4149	5.18786		1	1.62263	3.77545
	1	7.06274	-1.15538		1	6.49886	-6.11907		1	5.58239	4.16766		1	8.23708	13.0708		1	12.1821	7.30247		1	6.79053	4.29232
	1	10.592	1.45882		1	12.7484	-8.35255		1	11.6196	2.7353		1	7.78283	13.1194		1	9.81664	5.10219		1	1.80814	2.15604
	1	9.51627	0.251058		1	10.9474	-3.50953		1	12.5231	1.43061		1	5.71375	14.7396		1	13.2933	-0.734505		1	5.88564	-3.45147
	1	13.7012	-3.95778		1	10.4697	-6.36448		1	9.39042	1.60888		1	-0.128807	13.1453		1	8.41866	5.30064		1	1.31863	3.275
	1	13.2928	1.60172		1	9.22007	-7.37258		1	6.6986	6.62924		1	12.158	17.539		1	12.1078	-1.74526		1	8.07435	-2.2193
	1	10.282	-4.94053		1	12.1536	-7.43933		1	10.8743	7.14973		1	4.07137	14.3145		1	8.94347	5.71737		1	3.45422	1.75425
	1	15.8542	-0.416287		1	12.1782	-7.95821		1	9.1649	6.22311		1	8.47359	12.3843		1	6.89082	3.84057		1	2.3467	5.72327
	1	6.7297	-4.71292		1	6.52206	-10.0459		1	5.82976	0.553214		1	7.69456	17.5992		1	6.11843	0.949958		1	7.65312	-0.76625
	1	14.6176	-3.2495		1	9.50911	-6.45772		1	5.74185	5.14272		1	0.378667	16.8041		1	14.2564	-1.28118		1	2.42412	-3.29051
	1	12.0176	-3.69757		1	13.1318	-7.75922		1	13.1083	7.75008		1	9.06089	12.0411		1	10.198	-0.950568		1	10.8544	-2.16711
	1	13.8064	-4.68265		1	7.90284	-3.3034		1	9.04082	0.178157		1	1.60357	11.2975		1	8.50463	5.62559		1	3.04404	3.97464
	1	7.01776	-2.24761		1	12.1848	-11.261		1	14.2449	4.39587		1	0.973893	14.6628		1	11.8846	4.50281		1	4.00035	4.08908
	1	14.6341	2.56113		1	12.9489	-4.85532		1	9.79067	5.37407		1	6.93698	13.8947		1	10.4537	5.80188		1	5.95545	1.96776
	1	7.79502	-2.19247		1	12.5685	-7.08494		1	13.1842	4.21376		1	-0.0636484	14.2499		1	10.6277	5.48685		1	7.73145	1.56362
	1	12.9563	1.70756		1	6.91878	-7.63287		1	4.58116	-0.19385		1	2.59518	16.565		1	12.0802	6.91958		1	7.22745	2.44425
	1	6.92029	-3.09485		1	4.66583	-7.13338		1	3.84103	0.799395		1	10.4891	15.5468		1	9.00859	9.02311		1	0.339181	4.75915
	1	7.55977	-0.862908		1	7.4437	-10.2739		1	4.65099	2.17239		1	12.2032	17.6761		1	7.96474	1.34326		1	3.79887	0.267183
	1	8.42858	3.51081		1	8.38056	-10.4611		1	7.49109	1.22257		1	3.53361	15.607		1	11.044	7.09786		1	5.76137	-5.38537
	1	14.6749	2.44993		1	11.5057	-8.70174		1	13.4897	8.06907		1	8.8034	14.8643		1	13.6903	-0.92553		1	6.29251	-2.91487
	1	13.4811	-0.261359		1	9.64184	-10.6332		1	8.97122	3.9477		1	6.48008	18.4884		1	12.838	0.111232		1	6.49245	-4.49791
	1	8.80762	-2.42933		1	6.71996	-6.82915		1	5.02813	-0.850359		1	9.62329	13.6079		1	14.1962	-1.56207		1	6.24344	-3.52741
	1	12.7783	-4.1194		1	6.0482	-4.76156		1	9.14203	2.28609		1	6.40035	10.6745		1	11.4197	7.72468		1	6.43914	3.28819
	1	7.36217	-1.31882		1	5.89822	-4.04214		1	4.21389	3.84857		1	5.66569	16.2677		1	10.4708	4.37731		1	4.70299	3.6025
	1	13.9514	-2.84483		1	11.1388	-7.90474		1	11.9163	4.57273		1	0.527609	14.5472		1	16.8131	0.966421		1	1.99999	-4.37287
	1	13.4507	-4.21837		1	11.2154	-8.97071		1	13.135	8.68131		1	10.505	16.6083		1	10.3726	7.96191		1	6.18027	3.68172
	1	8.67514	-5.19808		1	5.97856	-6.15204		1	4.91856	0.842625		1	6.05902	14.5027		1	9.14996	3.46319		1	5.00243	1.55698
	1	10.0928	0.429116		1	7.58069	-4.21433		1	5.00342	5.30429		1	8.20077	17.5379		1	13.1189	-0.722545		1	6.67983	-3.52876
	1	13.8021	-3.59053		1	5.70824	-7.1895		1	13.6109	5.91201		1	3.2943	17.8025		1	9.7841	1.42102		1	6.54886	1.11557
	1	17.0044	2.43543		1	7.50735	-7.47253		1	3.77838	0.872992		1	7.28264	16.0079		1	6.15609	5.48656		1	-1.28631	6.10333
	1	14.0439	-0.056885		1	11.2796	-7.03884		1	5.73645	0.149904		1	2.03996	14.9516		1	12.8321	6.96127		1	7.95327	3.30143
	1	15.2732	1.07189		1	10.8392	-11.4268		1	10.2049	8.23738		1	6.0075	15.0918		1	10.402	4.14765		1	4.42452	4.31629
	1	13.2515	-5.23728		1	12.3577	-10.5101		1	11.2457	4.24668		1	10.739	15.6712		1	8.18511	3.7247		1	2.89948	3.52649
	1	10.7397	-2.3929		1	10.1902	-5.82237		1	14.1455	5.59908		1	5.27976	18.4834		1	9.76808	-0.0842025		1	7.81279	-0.43234
	1	16.3246	-1.36663		1	11.6863	-8.61187		1	9.34439	7.15617		1	10.8924	15.4214		1	9.88391	2.71546		1	4.71612	2.65258
	1	13.142	-3.93277		1	6.36257	-5.38185		1	11.4242	7.84578		1	10.6169	14.8059		1	11.0136	7.92523		1	5.01638	3.89791
	1	11.2037	-2.1427		1	8.11265	-6.90534		1	8.5402	-0.428714		1	9.28922	14.6524		1	9.70651	4.65097		1	5.52742	0.632307
	1	16.7889	1.41413		1	11.9085	-7.67445		1	7.33542	3.016		1	4.53136	16.4875		1	12.7704	3.82179		1	8.63481	1.00719
	1	11.2458	-1.63259		1	5.27895	-5.29073		1	10.5243	6.34431		1	4.98623	16.4271		1	5.83252	6.77919		1	-1.47327	6.69566
	1	7.03972	-3.68602		1	8.53391	-5.4019		1	6.65215	3.38972		1	3.5723	16.5616		1	12.6464	-2.61248		1	7.73506	-2.85263
	1	14.5246	-4.45711		1	9.78942	-10.9155		1	5.85348	5.99276		1	6.51484	14.7878		1	9.36096	5.12465		1	0.434102	3.1581
	1	10.4278	-1.47714		1	10.7624	-10.9092		1	8.62926	3.03572		1	3.28198	13.2197		1	12.6843	0.961737		1	5.49525	-4.34988
	1	9.18322	-0.487851		1	10.8344	-6.73286		1	11.7549	5.3117		1	3.20471	12.8108		1	11.196	2.36437		1	5.98208	-0.689387
	1	12.3393	0.0341769		1	8.75421	-9.26558		1	11.892	8.38786		1	6.71614	13.495		1	10.6379	4.01567		1	6.92684	0.691266
	1	11.9832	-2.05558		1	11.6263	-6.8008		1	7.36394	3.57532		1	1.22583	15.4454		1	11.0831	7.14373		1	6.12243	1.30023
	1	12.7402	-4.9155		1	10.5828	-4.80388		1	11.036	5.67386		1	5.25778	18.8022		1	14.6584	0.644215		1	9.70666	-5.29268
	1	12.0814	-2.97664		1	9.72311	-8.8148		1	9.63229	0.919563		1	10.3295	16.8412		1	10.467	5.04225		1	6.12372	2.13118
	1	14.0696	-0.595534		1	11.3699	-5.88021		1	7.02952	3.32274		1	6.85848	15.6226		1	11.253	4.79707		1	6.60943	3.57556
	1	6.45785	-5.04529		1	7.08484	-9.06981		1	11.702	6.15372		1	2.44441	17.4373		1	12.5387	-1.22279		1	7.11573	-3.56651
	1	15.5099	0.529928		1	5.76326	-7.02764		1	6.81805	-0.430687		1	11.1086	16.9367		1	6.53655	8.02156		1	-2.19081	6.66504
	1	11.2959	-1.39037		1	7.91602	-3.62979		1	5.75286	-0.749431		1	3.34781	17.127		1	11.6984	-0.33984		1	9.19338	-3.35718
	1	13.5139	-0.284497		1	12.4468	-4.14		1	4.72122	1.6588		1	5.01456	14.8347		1	7.27114	5.10677		1	2.19021	1.07777
	1	12.3314	2.02251		1	9.06627	-4.52424		1	12.3714	1.48863		1	10.0323	15.2519		1	9.05929	7.90034		1	0.847364	4.67394
	1	9.93383	0.0406819		1	7.74086	-10.5581		1	9.91417	1.28766		1	3.96598	10.6401		1	12.5803	-0.739369		1	4.52391	-2.33789
	1	6.41549	-3.17661		1	12.747	-7.1515		1	6.52356	0.742338		1	9.05589	16.0397		1	7.98896	6.38995		1	-0.0425781	2.87009
	1	18.423	-0.191951		1	6.08242	-8.07473		1	11.5765	4.04027		1	1.07999	15.6764		1	9.90044	8.61459		1	3.83066	5.02528
	1	11.2858	-1.53699		1	11.0154	-9.11621		1	4.14037	0.469379		1	6.8697	12.9465		1	13.8677	2.14858		1	1.66937	-1.60687
	1	11.3995	-0.639915		1	3.82006	-7.24082		1	11.0518	7.70364		1	8.69614	13.5933		1	13.8267	-2.18586		1	11.0202	-4.22399
	1	15.8201	2.45469		1	8.83218	-9.83848		1	2.98853	4.24443		1	7.64831	13.1651		1	8.91857	6.48036		1	5.17901	0.910026
	1	6.37922	-5.59262		1	8.14346	-7.93678		1	7.75658	1.42022		1	5.31136	15.3069		1	11.0079	-0.169241		1	9.41196	-3.77192
	1	13.6987	-0.410836		1	7.76883	-10.7629		1	5.98634	0.801839		1	9.59757	18.0165		1	17.0787	-1.22407		1	9.22887	-3.55224
	1	7.82385	-2.55903		1	5.70465	-4.53834		1	5.9004	2.27806		1	6.14354	11.9307		1	13.388	0.196724		1	6.04676	-1.94202
	1	8.38687	-3.97891		1	12.3533	-7.3551		1	7.2472	3.638		1	10.8545	18.0002		1	10.2723	-0.14406		1	3.21306	1.5397
	1	14.4569	1.1702		1	5.95443	-5.45246		1	12.2662	6.11457		1	9.90808	20.1417		1	11.3398	5.39662		1	4.98395	4.01189
	1	10.2348	-4.60089		1	11.3065	-6.18806		1	7.44715	2.23021		1	8.45862	17.077		1	8.15813	8.00555		1	-0.77839	4.56601
	1	11.7397	-4.77141		1	5.29588	-4.79668		1	11.95	8.55634		1	3.46261	11.7021		1	15.8024	-0.674085		1	3.45141	-4.19372
	1	16.2818	3.6631		1	7.37043	-4.18059		1	7.9383	-1.1955		1	11.0635	18.658		1	9.52741	2.73564		1	7.99948	-0.141383
	1	17.9567	-0.559257		1	10.3979	-2.61374		1	4.94423	5.77348		1	4.08085	11.0313		1	14.1238	-0.940108		1	2.74738	-1.56101
	1	12.8916	-2.39334		1	13.1368	-8.03198		1	11.2377	-0.537667		1	0.358761	15.351		1	11.1562	8.03236		1	4.16079	4.72538
	1	12.8335	0.51774		1	10.3965	-6.88118		1	14.072	4.81137		1	2.71349	12.7046		1	13.4935	-0.87458		1	5.86852	-1.90108
	1	15.8627	-1.48091		1	6.94469	-5.33275		1	9.18496	6.72338		1	1.81447	17.3947		1	7.5846	6.16951		1	1.96571	4.37192
	1	12.7386	2.29567		1	7.53949	-9.7373		1	5.23513	2.48269		1	4.94069	11.5258		1	7.29787	4.3224		1	2.70856	0.0167945
	1	8.99183	-0.473281		1	7.30224	-3.89235		1	6.63196	4.50226		1	9.3218	11.9733		1	15.9135	2.21027		1	-1.00953	-0.144488
	1	11.78	-3.76196		1	9.14348	-10.8166		1	7.20666	0.519446		1	8.24779	15.7801		1	11.967	6.46768		1	8.11958	1.34123
	1	7.18976	-4.73024		1	7.57661	-10.244		1	7.86868	0.661901		1	10.0795	18.6546		1	12.9846	-2.78802		1	8.7583	-4.03483
	1	15.13	0.888121		1	4.66683	-7.01366		1	6.32817	1.78508		1	1.55158	15.6637		1	12.7233	0.325724		1	9.14966	-5.33567
	1	9.81784	0.234851		1	9.62405	-4.6714		1	3.78945	-0.13836		1	8.98296	15.2183		1	12.5126	1.87585		1	4.53112	-2.02461
	1	15.8587	3.29407		1	7.67622	-9.97178		1	9.18467	1.66024		1	7.41853	15.4075		1	11.4672	6.88904		1	3.90658	5.44907
	1	11.9037	-5.04039		1	12.2786	-8.48167		1	14.1159	4.31505		1	9.67323	19.2733		1	8.92582	5.8987		1	4.42812	3.48008
	1	14.9399	2.82953		1	12.1111	-8.57772		1	12.052	6.79902		1	10.066	16.1441		1	10.1953	6.14205		1	4.80543	3.87119
	1	9.78646	-3.18472		1	6.88788	-10.3191		1	13.4045	3.41757		1	8.02676	13.9752		1	11.6016	4.15648		1	5.23857	-0.34324
	1	11.2636	-1.44081		1	8.23159	-7.30893		1	12.9513	7.6617		1	9.8566	15.7772		1	9.63977	3.81372		1	0.360071	3.32015
	1	13.8003	4.52239		1	10.3606	-10.432		1	5.74073	1.39143		1	0.554423	14.0315		1	10.015	6.61243		1	1.59577	2.49544
	1	14.6207	-3.23657		1	7.59157	-9.06802		1	6.58428	4.15463		1	7.72705	16.7163		1	10.1789	-1.18469		1	10.2481	-1.29722
	1	14.5378	2.79499		1	7.87134	-7.14383		1	9.9702	3.62829		1	3.20961	12.9371		1	8.03776	8.10867		1	-0.682415	5.62542
	1	18.3831	0.605074		1	11.649	-8.37054		1	6.03659	-0.225237		1	11.433	16.8452		1	11.7974	6.27349		1	7.55431	1.95304
	1	12.4455	2.86971		1	9.20244	-6.42278		1	7.54213	-0.153742		1	5.79074	16.4326		1	16.4471	-1.20501		1	3.52099	-4.65086
	1	10.9038	-4.29194		1	4.81445	-5.54178		1	13.2141	5.21359		1	1.23677	13.8198		1	12.2909	-0.558396		1	8.83857	-3.05037
	1	12.5136	-3.17438		1	8.13947	-11.0735		1	7.96648	3.59483		1	5.68424	13.2594		1	10.4124	8.28689		1	1.67397	4.13424
	1	13.053	-3.57927		1	7.88758	-7.06122		1	2.88083	3.65644		1	2.42805	17.4434		1	16.1569	0.229846		1	2.84558	-4.46593
	1	13.146	-1.4618		1	8.32768	-5.12982		1	5.86166	1.62644		1	2.15465	14.3359		1	11.4791	7.68582		1	6.26429	3.84927
	1	7.91036	-0.844205		1	10.1982	-6.46378		1	6.08204	6.59585		1	7.06727	14.5589		1	12.0148	4.63711		1	6.37102	4.60864
	1	7.98423	-2.65987		1	8.34168	-6.88367		1	5.48447	5.24073		1	9.09612	19.2075		1	14.3744	0.81064		1	4.39119	-3.98225
	1	14.0055	-1.23652		1	6.80866	-9.76395		1	8.18034	5.22552		1	1.28752	16.5083		1	10.5545	1.7772		1	5.81784	-1.20147
	1	8.85091	-4.7809		1	8.05474	-8.37493		1	7.23521	0.736695		1	8.03932	15.0085		1	12.1979	-1.91152		1	10.8383	-3.59088
	1	14.4436	-2.90665		1	9.9251	-7.4133		1	6.13578	0.301962		1	2.56181	14.5639		1	8.39191	8.05273		1	-0.871725	5.58137
	1	14.9053	-0.474336		1	3.71561	-7.13819		1	8.73963	1.29431		1	2.04427	14.4697		1	11.3818	3.42186		1	6.1158	1.49805
	1	16.6694	-1.12115		1	11.3803	-8.44096		1	7.56428	2.202		1	6.86306	15.9178		1	12.7158	1.96359		1	1.13944	-0.339666
	1	10.5164	-5.30268		1	8.8385	-6.82519		1	2.58954	3.80314		1	1.83791	14.25		1	11.4787	2.4439		1	4.35949	-1.4799
	1	17.0169	2.23378		1	11.2528	-9.38558		1	11.6392	8.12257		1	6.6774	17.3377		1	12.1953	5.66281		1	5.12115	-4.29119
	1	12.7463	-4.92396		1	12.0645	-7.52128		1	6.5464	3.95		1	3.3067	13.4343		1	15.0154	-2.19622		1	6.47852	-5.15788
	1	12.7186	-2.23686		1	8.83137	-5.54239		1	9.20356	5.37427		1	10.4318	18.6097		1	9.11622	0.630502		1	8.34322	-1.39968
	1	14.623	1.64083		1	4.76658	-4.99356		1	7.20092	7.05256		1	7.52824	12.4465		1	16.7589	-0.505125		1	2.52907	-4.09209
	1	10.6381	2.43641		1	11.3875	-9.52125		1	6.47987	7.15501		1	9.88518	15.7731		1	16.0306	-0.9401		1	3.25229	-2.59884
	1	14.0415	1.18005		1	8.03511	-6.45553		1	7.66167	-1.44223		1	7.78682	12.2486		1	13.9123	-1.91375		1	4.99439	-2.78119
	1	8.31574	-5.04439		1	9.28061	-6.17275		1	14.7832	5.23115		1	3.79982	11.661		1	7.74769	3.53031		1	1.51392	4.41438
	1	11.853	-0.469975		1	12.0689	-7.56694		1	7.04466	1.90588		1	11.7838	16.8439		1	16.3195	0.316017		1	6.25658	-5.77123
	1	12.3804	2.90172		1	3.36279	-7.96139		1	4.89333	1.01112		1	7.73011	12.7629		1	11.3276	1.8193		1	2.22765	2.50742
	1	12.3953	2.10792		1	10.426	-7.26479		1	12.7867	6.02725		1	2.75944	16.9428		1	7.92358	8.69107		1	0.7041	5.97022
	1	13.3462	-2.54654		1	5.99294	-4.74122		1	1.6918	3.62996		1	6.94427	15.4653		1	9.35327	5.34699		1	0.976211	5.23789
	1	16.5027	1.0213		1	5.18067	-6.74594		1	10.5096	7.42406		1	3.52255	17.5842		1	7.83668	7.84942		1	-0.164254	4.06974
	1	9.59038	1.75396		1	11.7759	-8.49697		1	9.34851	0.401561		1	6.23295	13.0169		1	6.28708	3.49032		1	1.21539	6.10207
	1	16.3722	1.29487		1	5.94036	-7.3287		1	5.23952	0.0915087		1	6.73268	12.9522		1	12.8172	3.48998		1	8.06375	0.871213
	1	16.4286	2.42242		1	6.87839	-8.46371		1	8.95827	6.60338		1	0.637047	14.0948		1	13.2613	-1.16128		1	3.98314	-2.41797
	1	14.9953	1.2226		1	12.9149	-8.03838		1	5.78139	-1.10696		1	7.39514	15.1438		1	15.0886	-1.16797		1	6.1472	-4.63789
	1	6.84647	-1.76832		1	11.2478	-10.0538		1	5.33843	0.445208		1	9.84443	12.1412		1	7.32697	7.72212		1	-0.57641	5.31119
	1	15.1419	-0.153699		1	8.67207	-10.2024		1	10.8788	2.87231		1	4.01112	11.9625		1	12.7575	-0.324541		1	8.06423	-4.71023
	1	7.46607	-0.639625		1	12.2506	-4.80545		1	14.5228	7.71002		1	7.34662	15.2391		1	14.4291	-1.71709		1	6.9626	-3.04599
	1	8.58008	-4.97734		1	11.2526	-10.7606		1	7.06161	2.91258		1	2.42707	14.1207		1	16.0359	0.191647		1	1.36208	-1.9096
	1	6.82042	-2.16965		1	11.9642	-7.42584		1	12.6561	6.68582		1	5.58121	12.9991		1	16.001	-1.49429		1	2.08187	-3.48012
	1	7.58359	-5.28411		1	8.96392	-5.29446		1	12.6254	6.17627		1	3.99018	11.8401		1	12.6311	0.954093		1	4.31341	-0.662232
	1	9.91896	-0.000796297		1	7.29735	-9.09954		1	9.20956	7.52883		1	9.51115	18.4601		1	14.3688	-0.961731		1	3.18186	-3.93574
	1	16.0987	-2.0149		1	4.22669	-6.59466		1	6.21452	6.54475		1	7.75728	10.8723		1	8.22127	9.21619		1	-1.11695	4.7943
	1	15.5558	1.97675		1	13.176	-10.1264		1	5.93572	4.97969		1	2.08602	13.1393		1	12.647	-1.97327		1	10.948	-2.11172
	1	16.5581	1.88943		1	8.81293	-5.2017		1	3.44614	1.0257		1	9.95796	16.6182		1	9.18203	2.50097		1	8.17011	-1.13823
	1	6.84623	-5.04948		1	12.541	-7.89659		1	14.3774	3.917		1	11.1074	12.0052		1	15.594	-0.186212		1	4.87427	-3.94434
	1	16.6955	-1.60087		1	6.71571	-9.30938		1	6.12433	6.12059		1	1.27078	14.8503		1	13.7435	4.83993		1	8.78305	2.51024
	1	14.3314	1.90364		1	11.9714	-7.68236		1	11.1164	5.23014		1	2.08235	13.0181		1	7.48388	4.9557		1	2.57627	2.07738
	1	15.7397	1.84296		1	6.62377	-6.5232		1	5.07407	0.861539		1	2.38655	12.3191		1	9.8227	4.4139		1	-0.723736	3.1878
	1	15.4868	0.199596		1	8.68337	-7.01558		1	10.3278	6.10686		1	7.92933	10.5997		1	9.92201	7.81493		1	1.62442	4.76936
	1	12.5058	1.54509		1	14.5636	-9.52125		1	5.44079	2.28061		1	3.61976	11.9832		1	6.90197	6.18869		1	0.515438	3.45871
	1	15.4116	1.17463		1	9.4672	-11.3585		1	6.29329	4.62454		1	9.83216	18.0156		1	11.3968	-2.36783		1	7.4675	-1.69117
	1	8.9358	-5.30014		1	13.3855	-6.91699		1	8.87805	4.76004		1	11.5756	12.732		1	16.8049	-0.0916207		1	1.26943	-2.01438
	1	15.8866	-0.17894		1	11.2787	-9.01457		1	7.70901	1.10971		1	4.59168	16.8579		1	8.66745	7.59907		1	1.53483	3.54445
	1	13.7084	-1.31268		1	12.9537	-6.36324		1	13.6017	8.11252		1	0.769019	14.2751		1	13.7562	-0.25131		1	7.18847	-3.51174
	1	15.3922	2.90709		1	7.05225	-8.68971		1	12.776	6.58746		1	9.98689	17.5733		1	8.38681	6.91694		1	0.251642	4.57305
	1	14.799	-3.20661		1	7.78967	-7.82825		1	10.4801	5.27234		1	10.9279	15.7851		1	12.4368	6.50036		1	7.21431	1.146
	1	8.55959	-2.52714		1	8.24817	-9.39825		1	4.96393	1.62708		1	9.49995	13.6679		1	13.1854	4.23706		1	9.42875	-0.486287
	1	9.22791	-1.49098		1	7.69211	-4.04622		1	6.17734	1.73049		1	8.00771	16.1598		1	6.04812	5.58983		1	0.0770658	6.25156
	1	11.4898	-4.97906		1	5.11661	-5.46599		1	6.01541	2.6903		1	6.05558	12.8153		1	13.2711	4.90001		1	11.6283	-2.67642
	1	7.83788	-3.46396		1	10.1188	-7.61676		1	7.64511	6.8037		1	2.80432	14.3796		1	9.35411	3.07691		1	2.79869	3.90955
	1	12.8586	1.27608		1	5.41819	-7.60271		1	5.68159	3.51236		1	1.66108	14.2256		1	16.5419	-0.509465		1	5.63974	-5.51848
	1	16.2944	2.75982		1	8.8582	-10.6806		1	7.15809	0.709047		1	10.3402	17.8355		1	11.154	0.769364		1	7.94985	-3.60768
	1	11.1073	-4.95627		1	12.9362	-10.8741		1	8.15656	7.93602		1	3.18829	14.9088		1	13.3386	0.811511		1	3.79692	-1.23637
	1	15.0026	-0.586805		1	10.4911	-9.37167		1	2.944	1.48597		1	10.9241	18.8755		1	14.2018	1.20103		1	4.0646	-2.72464
	1	9.8554	-2.42067		1	6.11209	-9.57755		1	7.09581	0.728719		1	9.67713	16.1707		1	7.18183	3.1907		1	0.486342	6.31138
	1	9.3041	-2.87496		1	12.3992	-9.00827		1	14.8039	4.36786		1	8.56911	17.1115		1	14.8691	0.535412		1	10.8427	-4.56533
	1	16.3023	-2.05468		1	6.98263	-9.64738		1	10.301	7.44915		1	9.2169	16.8966		1	12.0816	4.87473		1	7.55756	0.877343
	1	9.17245	-3.79368		1	9.44882	-7.95069		1	4.90067	0.892911		1	8.5452	16.5995		1	6.05633	6.55633		1	0.403098	6.68074
	1	15.9209	-2.75712		1	13.8761	-8.80882		1	14.4179	4.56264		1	4.1419	16.8641		1	12.4766	4.34714		1	8.57009	2.41887
	1	9.10168	-1.75016		1	11.8442	-4.10629		1	5.61502	0.257178		1	10.5243	19.9179		1	11.2029	7.34066		1	6.36149	3.52996
	1	16.9026	-0.203271		1	12.3549	-5.36912		1	5.89705	3.02249		1	7.06193	14.6208		1	9.24609	4.1776		1	-0.972301	3.40059
	1	10.5193	1.67131		1	4.93006	-7.45499		1	13.4386	4.12229		1	5.41649	13.4601		1	12.3873	1.29489		1	5.35383	-1.23124
	1	14.187	2.85074		1	9.81525	-6.95483		1	11.5771	0.949858		1	8.53028	15.135		1	8.34031	7.2748		1	-0.371948	4.38213
	1	13.5049	2.68344		1	13.485	-7.23993		1	14.3265	8.32014		1	4.83185	11.7334		1	12.7284	0.467973		1	4.8721	-1.3818
	1	7.14134	-1.14066		1	11.5955	-5.59507		1	2.87794	1.27456		1	-0.0486937	17.4561		1	13.9531	3.12541		1	12.1156	-4.056
	1	18.3606	0.978218		1	8.47594	-9.1152		1	8.23999	5.55		1	3.65289	16.0677		1	6.29206	4.68845		1	-0.348842	3.82424
	1	12.6502	-1.01189		1	12.5186	-9.84023		1	8.48399	5.90599		1	1.18934	15.1422		1	11.8545	0.701184		1	4.91667	-1.92469
	1	10.1073	-3.54982		1	9.98217	-4.11966		1	10.6934	2.79908		1	6.51384	13.9879		1	6.06604	5.76615		1	-0.0992777	6.38899
	1	14.5398	-1.48602		1	12.9918	-10.2279		1	10.2819	6.08404		1	4.86583	17.2983		1	8.87349	4.13844		1	3.42403	1.90857
	1	13.6976	-4.2317		1	13.7214	-9.54499		1	15.2435	4.46917		1	5.22304	15.5283		1	6.30183	3.41872		1	1.20028	6.40647
	1	8.46245	-0.923402		1	11.9257	-8.25245		1	9.21964	2.03797		1	0.927196	11.7172		1	14.0672	-0.537789		1	4.57776	-4.43393
	1	11.4537	2.31942		1	6.62931	-3.96575		1	14.5005	4.35876		1	1.76218	11.5083		1	9.74131	1.88025		1	4.3791	1.74023
	1	9.84646	-4.4836		1	13.2572	-10.8401		1	12.5654	4.20197		1	9.5133	19.1863		1	9.5104	5.10179		1	5.06559	1.29905
	1	12.1263	2.66682		1	8.86184	-3.65297		1	10.9594	7.24621		1	4.34419	9.58259		1	14.1665	-0.463574		1	3.97323	-4.16656
	1	17.8837	-2.44943		1	5.28451	-7.26174		1	5.90466	3.68402		1	3.18006	16.4703		1	14.3935	3.55093		1	11.9883	-3.24549
	1	6.53044	-0.658715		1	6.0692	-4.27477		1	14.0137	4.00488		1	3.20021	12.3717		1	9.11937	8.77066		1	2.17759	4.42009
	1	12.3339	0.928925		1	4.25885	-6.90272		1	7.31711	4.55531		1	2.9163	13.7911		1	7.55541	2.85669		1	5.41745	0.218995
	1	7.52978	-2.93054		1	9.79234	-5.27052		1	3.17994	0.95115		1	6.87231	10.7012		1	6.88406	4.92419		1	0.858424	5.41766
	1	11.5365	-1.52369		1	10.1075	-8.61522		1	5.18585	2.22634		1	1.8899	13.8933		1	7.83703	2.12425		1	5.45706	-0.282078
	1	6.8822	-0.29979		1	11.5274	-7.36464		1	3.53784	1.72165		1	8.09257	17.7055		1	7.03222	2.73536		1	2.25953	1.28705
	1	16.756	1.75869		1	12.8082	-9.47048		1	5.09002	5.07567		1	7.94888	11.8243		1	14.8182	-1.41985		1	7.93482	-4.99859
	1	10.5872	0.713339		1	3.73387	-6.85436		1	7.95306	4.46696		1	8.48523	14.8421		1	14.8624	3.0035		1	8.9553	-5.64487
	1	8.3484	-1.84403		1	10.4828	-9.32292		1	10.0216	6.57872		1	1.14402	17.1687		1	10.6728	4.86713		1	4.92241	4.35394
	1	14.6328	0.888032		1	13.0092	-8.36963		1	14.8436	3.62618		1	8.55297	15.5636		1	7.70771	8.61503		1	0.329555	4.85308
	1	17.4475	-2.56636		1	13.5815	-10.1922		1	3.04922	1.71285		1	8.60827	14.0713		1	11.8784	-1.4301		1	11.418	-4.00883
	1	9.85379	-4.57345		1	12.9906	-10.6871		1	9.70329	6.66665		1	9.897	17.1182		1	15.3495	2.34762		1	9.46093	-3.96133
	1	9.52041	-1.55473		1	11.4604	-7.3868		1	9.35801	7.60582		1	8.01789	15.7372		1	15.5179	1.62986		1	-0.346036	-0.753951
	1	6.41151	-1.83951		1	12.8417	-9.40391		1	12.7466	3.68152		1	11.0943	16.2139		1	12.1135	-3.12156		1	11.6381	-2.30848
	1	8.92343	0.881839		1	4.56485	-6.59549		1	10.2535	5.28362		1	1.94313	15.976		1	10.1594	3.96484		1	-0.976781	2.86853
	1	7.5565	0.133358		1	11.2809	-8.05882		1	8.36862	6.69349		1	7.11217	10.9065		1	8.03098	5.2718		1	2.50872	5.1925
	1	17.4571	0.142707		1	9.81272	-7.72464		1	11.3305	5.62673		1	2.11194	13.7889		1	7.62795	6.15182		1	-0.0360269	4.14494
	1	17.6961	-2.12699		1	13.9009	-8.14654		1	3.91457	-0.531615		1	0.65963	12.6423		1	16.9119	0.120848		1	2.06338	-3.93476
	1	12.1781	-2.46804		1	9.43853	-10.7632		1	10.895	8.69732		1	9.6411	16.4553		1	7.98462	5.53244		1	2.96038	4.97607
	1	8.77021	-4.57549		1	6.54601	-5.28648		1	8.64847	0.673977		1	7.6496	17.5021		1	14.8871	-0.893918		1	11.3952	-3.36631
	1	17.683	-0.728955		1	7.64535	-6.14013		1	11.6545	6.38369		1	10.0398	16.0288		1	13.9367	-0.75335		1	4.70319	-5.21365
	1	16.5877	-1.05118		1	6.8648	-8.68555		1	6.73844	2.38387		1	6.09751	16.6934		1	14.4494	-0.700655		1	4.97585	-3.23454
	1	13.7998	1.81162		1	5.90773	-5.50194		1	7.84675	1.80953		1	6.03128	15.5242		1	15.4799	-0.0024111		1	5.54336	-5.39207
	1	15.2326	-0.321593		1	10.8961	-6.94827		1	4.37387	4.66052		1	0.823319	13.8013		1	13.5931	-3.01647		1	6.11326	-2.6546
	1	9.1701	-0.772142		1	13.8158	-9.7189		1	4.6024	0.876804		1	9.87451	12.6097		1	9.30475	5.37756		1	6.09772	0.715481
	1	9.44331	-2.27995		1	6.46037	-7.90359		1	7.01254	1.84853		1	4.23122	13.8374		1	15.6802	-1.87344		1	5.79719	-4.16947
	1	8.72386	-3.66897		1	10.7408	-9.10105		1	9.87094	8.68253		1	8.10233	12.39		1	13.5036	0.18599		1	4.08962	-1.58512
	1	16.5079	1.41333		1	7.45459	-6.84601		1	11.3918	5.24361		1	10.6793	14.4296		1	9.18711	4.23256		1	3.02528	4.70154
	1	9.7208	-2.42214		1	5.11183	-5.64449		1	5.24772	-0.333541		1	4.56159	17.5329		1	12.4424	-1.95155		1	9.4314	-2.89727
	1	18.2528	-1.30173		1	9.82694	-9.63365		1	10.3456	6.64913		1	9.96604	19.3532		1	10.09	2.72527		1	3.25991	2.20043
	1	15.3954	-0.369414		1	6.30385	-6.56774		1	4.66478	3.34713		1	9.66367	15.3531		1	5.90798	8.01752		1	-2.6361	6.51207
	1	16.1974	1.38494		1	9.25373	-10.0974		1	7.73628	-0.724178		1	3.90157	12.0512		1	6.67967	6.58933		1	0.942926	6.65855
	1	13.8198	0.686597		1	7.22037	-4.74323		1	7.10691	3.892		1	9.02761	15.7884		1	8.64504	7.34196		1	-0.427844	5.44053
	1	12.8271	0.993574		1	11.108	-10.2772		1	3.97923	4.22085		1	7.24991	12.2261		1	12.7132	3.52696		1	8.6295	2.04177
	1	8.43252	-2.92029		1	11.3314	-4.25482		1	6.80541	2.97383		1	10.7773	16.2787		1	11.9198	5.45673		1	6.89945	2.59093
	1	17.4082	2.15213		1	12.1517	-7.94326		1	6.10755	4.64037		1	4.33723	16.8843		1	10.6016	2.84084		1	4.72878	3.57709
	1	14.8468	2.01133		1	13.5854	-9.27932		1	15.0057	4.81191		1	10.2043	13.5234		1	7.24334	5.42912		1	0.72865	2.05345
	1	10.0477	-0.643811		1	7.02899	-4.0138		1	9.84552	4.87829		1	7.1737	19.365		1	6.65805	4.28146		1	2.15515	4.82474
	1	15.7175	-0.4278		1	11.7651	-8.91832		1	8.7878	6.58162		1	5.07491	15.5843		1	17.2533	0.0598285		1	7.44632	-4.79283
	1	9.64935	-0.506912		1	9.51541	-8.28875		1	8.14965	5.42403		1	6.39429	15.345		1	6.55903	1.49676		1	3.5044	0.246112
	1	6.82815	-6.03836		1	6.46549	-7.74414		1	4.10145	4.76802		1	9.01421	18.6416		1	11.4462	7.3287		1	5.52975	4.12989
	1	9.42373	-3.62726		1	9.68685	-8.47201		1	15.0612	5.78259		1	3.85417	15.2815		1	10.0779	5.93488		1	1.36435	3.2651
	1	7.1216	-5.18266		1	7.8104	-9.58961		1	7.8931	3.92053		1	6.45737	12.037		1	8.38783	3.70969		1	4.17363	2.07537
	1	13.5063	-1.03938		1	7.78679	-5.81043		1	3.4306	4.33648		1	7.3427	17.9424		1	10.289	1.19328		1	5.02782	0.321867
	1	13.3692	-4.00352		1	11.446	-5.62514		1	6.52407	3.23701		1	10.6461	12.3581		1	10.7035	5.88428		1	6.61732	0.666676
	1	11.3687	-1.98702		1	6.05651	-7.04983		1	6.47101	0.539488		1	7.41766	11.843		1	14.546	-1.7877		1	4.05422	-2.59973
	1	8.52545	-2.93834		1	12.0059	-6.26819		1	3.64392	4.49044		1	5.47256	15.2225		1	7.20476	2.64114		1	4.69766	0.0268129
	1	7.30266	-1.25403		1	10.1604	-9.65559		1	8.76023	5.10197		1	2.9655	14.0687		1	14.8694	-0.304399		1	4.13431	-5.15708
	1	14.349	-1.62544		1	7.53763	-3.38783		1	4.82998	0.16121		1	7.52857	19.0713		1	6.14344	7.53745		1	-1.67578	6.6419
	1	7.94437	1.21181		1	11.5683	-5.70897		1	10.256	6.70847		1	4.98385	9.37556		1	13.2644	-1.9171		1	8.55961	-2.86964
	1	12.749	-4.9822		1	5.47293	-5.36221		1	12.2775	5.10302		1	3.46832	11.6305		1	11.6091	2.10927		1	1.56738	-0.246628
	1	6.55704	-3.45424		1	8.62409	-6.90023		1	4.24514	3.26037		1	3.81929	13.0188		1	13.343	-2.45569		1	8.90098	-3.94869
	1	9.56169	-1.89939		1	8.05816	-3.63921		1	7.99576	6.88484		1	8.87939	12.3128		1	12.49	-1.0647		1	9.04921	-2.41585
	1	9.7542	-0.33856		1	12.4789	-8.76564		1	3.53514	3.77997		1	10.0022	18.3234		1	15.2435	0.56372		1	7.27663	-4.37855
	1	12.6075	-3.56193		1	10.1914	-5.18137		1	7.16759	4.6159		1	9.05095	14.1125		1	10.2195	6.2006		1	2.36007	2.7593
	1	14.1557	1.93323		1	6.37851	-4.67533		1	4.94278	4.93132		1	10.9285	12.7521		1	8.00629	0.782248		1	5.60155	0.596142
	1	8.65024	0.144505		1	12.8881	-9.49765		1	14.0243	3.61522		1	8.42715	17.4373		1	6.06355	4.83328		1	0.240242	6.80118
	1	15.3884	0.0435629		1	10.059	-9.2941		1	7.63536	5.28608		1	4.34701	17.7576		1	8.05886	6.01688		1	1.07008	2.52859
	1	9.17013	-5.71985		1	5.68123	-6.7234		1	7.9541	-0.705596		1	2.50549	15.2122		1	14.2321	-0.300121		1	5.4536	-3.99966
	1	15.7437	0.809646		1	6.83293	-5.07744		1	10.9843	5.32239		1	4.75406	16.8697		1	11.4218	-3.06491		1	11.1317	-2.3827
	1	10.9297	1.79395		1	6.16243	-3.87755		1	11.392	7.10426		1	8.85097	15.3535		1	15.345	-2.55299		1	5.48605	-3.24959
	1	14.0084	0.7426		1	9.48396	-3.96421		1	4.99807	-1.11584		1	5.27449	13.3155		1	12.0607	5.24539		1	8.03799	1.62945
	1	12.3466	2.05819		1	8.29264	-3.77255		1	9.319	-0.727905		1	4.22775	15.6733		1	11.7514	3.7442		1	4.33157	3.57464
	1	17.0035	-0.447024		1	11.4229	-9.97131		1	6.619	3.04		1	8.11545	15.6688		1	8.47977	5.84246		1	0.921437	3.55893
	1	10.7554	-3.74804		1	10.4618	-9.15884		1	8.30716	2.34096		1	11.2618	18.3304		1	14.1404	2.44342		1	3.08864	-1.25667
	1	9.73063	1.06014		1	9.04976	-8.161		1	9.23107	1.87091		1	4.17682	13.1501		1	11.1489	3.16642		1	2.28605	3.42718
	1	8.95769	-2.61573		1	5.11122	-6.60748		1	14.6261	5.77631		1	1.79504	14.6365		1	10.3314	0.53939		1	5.30851	-0.681413
	1	6.98539	-2.6011		1	10.8271	-9.97503		1	10.2241	6.14365		1	10.058	15.5899		1	15.3353	1.844		1	0.322982	-1.14836
	1	16.2583	0.817792		1	11.006	-8.93447		1	6.43071	4.69553		1	4.41292	15.9468		1	12.0198	6.57115		1	6.47816	2.45115
	1	17.4165	-0.544231		1	13.8069	-9.1752		1	3.86045	-0.263744		1	6.6173	15.8403		1	16.257	0.949304		1	1.72301	-2.47683
	1	14.8908	0.503391		1	10.8973	-7.64865		1	14.6861	6.87071		1	0.60594	15.1766		1	13.6907	2.44143		1	-0.146112	-0.0737521
	1	13.5728	-2.69358		1	8.1496	-5.83173		1	11.6203	7.14943		1	12.1404	17.9485		1	7.29901	3.84859		1	1.7508	1.70934
	1	11.1718	-1.6958		1	6.96878	-5.73595		1	9.30916	5.34668		1	5.83086	14.743		1	13.788	2.06395		1	2.3544	-2.83768
	1	10.4497	-3.61467		1	6.17892	-6.39501		1	12.0663	9.46997		1	8.3164	15.912		1	11.6703	1.39574		1	1.998	0.295419
	1	16.1238	3.23841		1	12.5977	-10.112		1	4.07641	4.62972		1	6.30065	17.1239		1	15.6374	1.69805		1	0.290298	-1.48753
	1	12.4916	-1.81455		1	7.13239	-5.99148		1	5.43316	3.58411		1	9.40248	17.1993		1	12.3068	6.4508		1	7.17392	1.81604
	1	11.9103	1.49352		1	11.0365	-10.5107		1	4.37709	1.91019		1	10.5011	16.5554		1	12.7164	0.316854		1	11.7628	-3.14257
	1	15.1421	3.98358		1	12.0449	-9.9473		1	12.7027	4.72741		1	2.0199	13.4929		1	13.2611	-2.01646		1	9.53641	-4.45063
	1	12.4217	-4.32266		1	11.849	-8.19209		1	5.64277	4.29769		1	0.106842	13.2185		1	11.4019	4.70265		1	5.74369	2.95521
	1	13.666	-1.53635		1	12.6341	-5.49497		1	13.6579	7.95842		1	7.3236	12.548		1	12.6709	4.90818		1	5.35406	-3.86394
	1	13.8226	3.7549		1	11.7312	-6.10607		1	14.3329	5.02299		1	3.38338	14.7298		1	14.9126	-1.04677		1	6.41615	-4.58682
	1	8.6749	-1.21288		1	6.18124	-5.93292		1	10.1488	6.81878		1	4.513	14.7544		1	13.2388	5.98073		1	3.09091	4.23283
	1	14.9052	2.47064		1	13.2245	-8.56243		1	11.9989	4.94487		1	7.71487	13.8213		1	10.4969	0.414054		1	8.6618	-2.05053
	1	11.0695	1.47034		1	8.46282	-6.08552		1	12.6306	6.53077		1	4.31368	12.6421		1	14.061	5.85076		1	5.18708	2.91017
	1	16.3152	3.3624		1	10.6766	-8.24099		1	8.41717	1.47539		1	4.85462	15.0699		1	14.2548	3.0279		1	12.4249	-4.21999
	1	12.4258	-3.517		1	8.64482	-5.73017		1	14.4614	5.59345		1	4.80321	9.84817		1	9.95626	-0.293426		1	9.00326	-4.83613
	1	16.7479	-1.86221		1	3.49763	-7.73643		1	8.43761	6.63363		1	4.22605	15.2695		1	10.952	4.7647		1	6.88389	1.76743
	1	16.0055	-1.90787		1	6.3721	-6.54405		1	5.40688	5.96608		1	10.4611	19.3794		1	7.03631	5.30493		1	0.4068	5.58565
	1	12.5575	-3.07934		1	4.49114	-7.24764		1	10.9928	8.50206		1	2.08598	11.7054		1	16.6059	-1.62871		1	9.40566	-3.99413
	1	13.9301	-2.05891		1	10.04	-7.51652		1	6.87589	5.49859		1	9.21865	16.258		1	6.5404	0.858873		1	6.95802	-1.2384
	1	17.0169	1.58451		1	7.91301	-10.2336		1	1.63439	3.45388		1	11.5272	14.3893		1	7.3315	3.74757		1	0.259238	1.79991
	1	14.6482	-3.98314		1	8.92248	-7.49164		1	3.78678	4.23411		1	8.16964	11.0347		1	8.61825	3.57648		1	3.64326	3.13122
	1	12.6576	-0.857762		1	6.31032	-5.27851		1	4.10472	2.76569		1	5.83044	11.9656		1	12.1169	1.6232		1	5.59211	0.0114493
	1	15.3078	-3.91043		1	7.11435	-4.03578		1	6.60308	3.64941		1	0.677055	14.5115		1	15.9069	-1.51781		1	5.89076	-5.09034
	1	17.759	-3.02893		1	11.2414	-11.2694		1	8.17589	4.32098		1	8.78116	18.2041		1	11.4446	-0.851063		1	10.252	-4.29064
	1	12.7797	0.745547		1	8.95857	-3.175		1	6.26073	5.29336		1	6.38716	12.8627		1	14.0446	3.17523		1	9.28172	-1.46028
	1	13.1223	-1.76127		1	6.59339	-10.1036		1	7.14572	-0.67294		1	9.31242	14.3272		1	14.3564	-1.07018		1	6.21195	-3.5199
	1	9.67401	-3.89817		1	4.41896	-5.65078		1	5.3696	4.3688		1	0.42931	13.162		1	10.7152	6.44753		1	4.96098	5.42491
	1	16.46	-1.66331		1	7.10128	-5.21668		1	13.9927	3.41671		1	6.45901	14.912		1	7.72185	6.11572		1	0.938464	3.48909
	1	8.54456	2.95422		1	9.90708	-5.42897		1	9.58042	-0.31108		1	1.91598	17.277		1	11.3251	6.6155		1	4.92299	4.77576
	1	10.7955	3.30035		1	6.2512	-6.17402		1	5.91592	0.83656		1	1.4446	14.5614		1	12.0497	0.170123		1	6.27001	-2.88731
	1	10.5051	-0.98103		1	12.8661	-8.23687		1	7.31905	3.24106		1	6.16275	14.542		1	8.52397	1.79596		1	6.52575	-0.0581563
	1	13.2685	0.0117356		1	8.51083	-4.11459		1	7.83297	2.96922		1	7.98467	15.5923		1	11.0391	5.47755		1	3.94061	4.93645
	1	15.0547	-0.465743		1	12.2472	-10.5656		1	7.15815	5.64274		1	1.45047	13.3786		1	13.5759	0.438165		1	4.08691	-1.13337
	1	12.9065	0.277778		1	5.07167	-7.92824		1	7.64639	-1.22701		1	4.37956	11.5174		1	14.6431	-2.48795		1	9.70192	-5.43322
	1	17.0242	-2.09237		1	11.7459	-7.97611		1	12.5128	6.90144		1	7.00999	12.1087		1	9.23576	2.37015		1	5.76434	2.19154
	1	16.1389	2.08017		1	12.8895	-4.57034		1	8.46137	2.17525		1	2.5421	15.1983		1	7.45529	7.59671		1	-0.258395	5.97013
	1	13.0886	-4.0111		1	13.1578	-5.57161		1	9.51576	5.66864		1	11.4152	15.535		1	15.5424	-0.933044		1	2.07039	-2.79208
	1	10.6109	-4.45643		1	11.5011	-5.42794		1	2.12891	3.36991		1	9.23392	13.6906		1	8.55374	6.43402		1	2.52791	2.0008
	1	12.3936	-3.68946		1	10.4582	-9.1366		1	12.687	8.8239		1	6.8975	13.4505		1	11.2752	5.31002		1	8.99667	-3.11868
	1	14.5127	2.13961		1	6.59107	-7.85422		1	10.3446	2.4931		1	5.45362	14.4656		1	9.15159	8.03674		1	1.31929	4.50654
	1	10.8714	-0.41399		1	9.97921	-4.40002		1	13.5314	7.48937		1	8.53326	15.6579		1	14.7007	-2.68607		1	10.3642	-4.6805
	1	12.5379	-2.78368		1	7.08963	-5.59237		1	13.0715	8.38662		1	0.0543902	16.5056		1	10.6805	4.1291		1	3.77744	4.63402
	1	13.3276	0.609591		1	5.68795	-4.37328		1	12.7883	6.46793		1	5.82611	18.2372		1	11.2128	1.84677		1	3.69528	-1.11991
	1	17.9141	0.0351706		1	11.8586	-9.5007		1	6.11883	0.33146		1	10.4291	16.7325		1	12.0669	5.71437		1	8.20567	1.66838
	1	13.3005	-1.60446		1	11.0517	-8.97349		1	8.98155	2.14203		1	3.35452	14.8849		1	13.4077	0.319393		1	4.92058	-3.64566
	1	8.45871	-4.88006		1	13.2179	-10.2537		1	3.61767	4.78379		1	8.22408	18.6547		1	16.3712	-1.26111		1	5.64989	-5.77939
	1	14.9652	1.62208		1	8.98627	-9.22229		1	7.62992	-1.08176		1	8.66415	10.724		1	11.1591	5.78075		1	7.08692	0.54108
	1	8.11712	-2.75199		1	8.78939	-7.92102		1	13.1212	6.04268		1	9.75809	17.4669		1	7.24455	5.9095		1	0.0968308	2.28193
	1	15.1799	-2.42128		1	7.02952	-7.01229		1	13.5725	8.81165		1	7.19013	15.1807		1	11.6643	0.969107		1	6.7013	-0.58817
	1	8.15096	-3.76		1	12.1469	-7.96884		1	13.767	4.85834		1	11.3393	19.1473		1	11.8006	7.32042		1	4.57627	3.85093
	1	17.8698	-0.0900715		1	8.80385	-8.68636		1	6.60964	4.59607		1	8.84998	12.1478		1	9.6201	2.69		1	7.2121	0.400874
	1	11.7742	-0.829965		1	10.5325	-6.07289		1	7.01526	6.32064		1	0.598516	12.9296		1	12.6542	2.03698		1	1.39667	1.12706
	1	11.9854	2.79482		1	13.7343	-7.58285		1	5.90224	0.129446		1	7.92767	16.5163		1	8.45791	5.67977		1	0.824032	4.55086
	1	13.5616	-3.20603		1	6.81736	-9.8036		1	11.1632	2.57293		1	7.36526	13.4999		1	14.1407	5.55312		1	5.46863	3.43738
	1	16.055	1.7164		1	11.279	-10.9509		1	6.827	4.81777		1	5.14228	18.26		1	6.36815	1.38979		1	4.53902	0.0196873
	1	15.9878	-1.03054		1	13.5382	-7.00264		1	9.40351	4.94991		1	6.5749	11.0899		1	10.8289	5.16995		1	6.16318	4.01649
	1	11.2391	-2.96873		1	7.18311	-4.7903		1	11.9186	3.88016		1	1.13108	13.716		1	17.1227	-1.08778		1	3.08326	-4.87025
	1	6.68223	-3.26331		1	13.855	-8.96017		1	6.18883	1.33219		1	5.59318	17.553		1	5.70003	4.85781		1	0.732447	7.21918
	1	12.141	0.402127		1	11.8144	-5.63437		1	11.1395	3.32648		1	2.51341	12.7657		1	13.0651	0.753829		1	7.88217	-3.57036
	1	7.29434	-3.6356		1	12.9211	-8.33814		1	8.48486	5.17726		1	8.73335	16.7478		1	16.6695	1.90572		1	-0.303062	-1.12238
	1	11.8355	-1.78601		1	7.48372	-9.03136		1	8.15254	1.25216		1	10.6405	12.3045		1	9.56588	3.33685		1	5.50918	1.52418
	1	10.9328	0.778098		1	10.4626	-8.24658		1	9.75894	5.63562		1	8.31282	12.9777		1	8.12748	1.75345		1	3.88365	0.754987
	1	9.60017	-1.41457		1	10.9983	-11.5655		1	8.119	5.7829		1	5.04215	14.5473		1	10.2296	8.13337		1	5.23066	3.58202
	1	15.0732	-4.0051		1	8.37838	-8.79909		1	11.2208	4.36399		1	8.52788	19.7444		1	14.9302	-0.666676		1	9.75861	-4.48507
	1	8.18483	1.88257		1	12.6172	-9.38092		1	5.77421	1.32898		1	9.60937	15.5808		1	9.65943	1.05143		1	7.74833	-1.5988
	1	12.1532	-2.82905		1	9.03557	-10.8828		1	11.1742	7.87756		1	4.41985	13.033		1	14.2011	-1.32543		1	4.69405	-3.33797
	1	15.7594	-0.02136		1	9.44483	-6.46755		1	13.6987	4.7717		1	5.00156	14.057		1	7.52675	7.17287		1	0.640152	4.20261
	1	8.15614	-2.84075		1	8.91809	-11.2557		1	7.46911	3.49941		1	2.60624	14.9203		1	13.3449	4.15189		1	9.56478	-0.97096
	1	14.4532	-2.27236		1	9.91975	-10.5422		1	8.99059	6.29128		1	4.34217	14.8409		1	6.93145	6.49002		1	-1.21644	5.88162
	1	13.3399	4.22866		1	10.7972	-5.71923		1	14.8881	3.72197		1	9.25365	17.074		1	9.90311	7.32668		1	2.84766	2.68872
	1	11.1033	0.556584		1	9.08278	-7.96153		1	8.00799	3.80283		1	10.0962	17.893		1	8.39366	3.89431		1	4.37463	1.86711
	1	9.50072	-0.290728		1	6.5857	-6.81111		1	8.92488	5.96516		1	9.14663	12.5307		1	12.0342	1.2894		1	4.29353	-2.43875
	1	10.8939	-5.3055		1	11.0683	-11.0328		1	9.0048	3.6258		1	0.660996	16.0049		1	6.06866	5.24838		1	-0.643513	6.32311
	1	15.8899	-1.25431		1	10.2976	-2.87119		1	12.1756	5.86671		1	8.48715	14.714		1	10.1737	3.29901		1	2.26054	5.69976
	1	11.8373	-0.264332		1	13.6597	-5.36232		1	10.339	5.31299		1	1.81305	16.5574		1	11.308	1.42603		1	3.90563	-1.5417
	1	14.1489	0.859328		1	8.28736	-6.04545		1	7.22906	3.13364		1	6.82066	12.6328		1	8.70735	6.76303		1	-0.204637	5.74551
	1	7.75035	-3.62214		1	11.3275	-7.90224		1	4.90023	4.24461		1	6.27288	18.6301		1	14.391	3.77702		1	12.5341	-4.36134
	1	15.2646	-2.11317		1	12.5885	-10.8223		1	14.5926	6.1532		1	10.6221	12.5966		1	13.1942	-1.7553		1	5.00317	-4.38871
	1	8.68851	-4.52931		1	12.2606	-4.95238		1	11.1327	-0.506164		1	5.38878	14.2575		1	6.93025	3.46847		1	3.50448	-0.0880025
	1	7.86447	-3.28286		1	9.99963	-9.38832		1	9.19278	1.94973		1	2.28164	11.9095		1	10.7241	5.07341		1	3.50798	0.476397
	1	9.80348	-1.14021		1	12.0246	-7.31191		1	7.20173	1.03056		1	10.9337	14.8193		1	14.0058	-1.56566		1	3.95511	-2.69631
	1	12.7021	3.13271		1	8.24375	-9.32433		1	8.81482	3.02903		1	10.7822	16.8112		1	7.45208	8.96318		1	-2.49723	5.47299
	1	7.91706	-3.37533		1	6.68157	-7.921		1	15.0177	4.07141		1	3.13167	12.8441		1	13.4962	5.90345		1	9.18823	1.46422
	1	8.95456	-0.705649		1	7.95417	-9.31754		1	13.3476	3.07753		1	1.5514	16.9982		1	11.721	-1.14788		1	11.2132	-3.66482
	1	10.2449	1.00654		1	11.6975	-6.69887		1	9.59069	4.22678		1	11.0509	18.7591		1	9.5451	6.55686		1	5.14188	3.0118
	1	10.1146	-3.28428		1	9.06082	-5.29695		1	12.0737	7.21959		1	7.62704	17.1871		1	12.7434	-1.19613		1	6.78727	-4.45385
	1	17.0068	-3.37501		1	8.34726	-7.89009		1	6.12086	2.63395		1	2.94884	13.7583		1	10.0662	-0.573016		1	10.3819	-3.25023
	1	13.8162	0.977598		1	11.1836	-8.22478		1	5.47507	-0.222888		1	6.7433	14.947		1	16.2086	-0.532657		1	7.16764	-5.5516
	1	12.2754	3.23056		1	12.0553	-9.79504		1	6.2711	3.80798		1	6.73755	13.1196		1	13.236	2.23732		1	7.93142	-3.87912
	1	13.238	-2.34814		1	9.13731	-7.62723		1	11.3926	7.40516		1	11.7322	16.5938		1	16.8123	-0.118295		1	6.77875	-5.95023
	1	15.0154	2.68352		1	4.86418	-7.49554		1	8.81239	0.955966		1	5.22522	12.5165		1	10.9185	0.698481		1	3.58324	-3.16642
	1	8.16781	-6.11994		1	13.2126	-9.54512		1	5.89214	1.93836		1	9.72724	18.8611		1	8.95057	6.39446		1	3.62029	2.57782
	1	14.7749	-3.55037		1	5.71668	-5.38406		1	8.54811	6.96716		1	0.792327	13.8617		1	12.9971	-2.38315		1	8.32778	-3.33392
	1	14.1495	-0.346893		1	9.4545	-10.4957		1	15.2022	6.58917		1	4.80893	10.4097		1	11.3071	0.231393		1	8.31943	-1.43273
	1	13.4197	-3.37234		1	4.88188	-6.32069		1	7.27708	0.436045		1	3.34916	13.232		1	13.4163	6.64587		1	8.65738	2.24448
	1	13.288	-0.116136		1	12.4163	-10.1827		1	3.61292	1.75525		1	8.58305	16.7984		1	8.67157	0.963646		1	5.01672	0.746253
	1	12.8415	0.400533		1	9.5246	-7.25535		1	11.684	5.21239		1	5.54731	18.4122		1	7.10289	6.25299		1	-0.1586	4.61865
	1	16.4737	-1.35841		1	13.1615	-5.49296		1	6.36319	0.403955		1	11.9979	17.5738		1	12.2773	5.75685		1	8.34139	2.58612
	1	11.8484	0.387095		1	8.54333	-9.19496		1	13.6936	3.16845		1	9.20106	18.7811		1	8.32917	2.98989		1	3.42852	1.86104
	1	17.8413	-1.27974		1	12.3363	-8.94105		1	4.8733	0.0683752		1	5.23794	16.4235		1	14.3969	-1.92201		1	4.57667	-3.07467
	1	10.882	1.20366		1	12.0747	-11.0664		1	15.052	6.93072		1	10.7747	15.2763		1	14.0963	3.29834		1	11.3137	-3.71693
	1	8.47019	-3.41714		1	6.82983	-5.92129		1	6.98254	6.25175		1	9.26221	12.3033		1	15.135	1.46557		1	4.05341	-2.05395
	1	16.4795	-0.423348		1	5.06024	-4.70646		1	11.876	1.6533		1	10.3555	19.7549		1	9.41714	6.16443		1	3.83545	3.87894
	1	11.267	1.37687		1	10.5524	-8.33004		1	6.7863	4.60922		1	9.84025	15.7315		1	16.5764	-1.99366		1	8.54777	-4.91924
	1	15.0665	-4.34398		1	5.50766	-9.05437		1	12.8962	5.03286		1	9.50035	14.1303		1	12.2538	-0.125208		1	6.50755	-4.33991
	1	9.6621	0.826713		1	8.37902	-5.14484		1	12.8151	5.46614		1	4.02085	18.0532		1	6.38776	4.50893		1	1.27676	6.2558
	1	8.30959	-3.17036		1	11.9989	-4.87997		1	7.171	-1.07742		1	5.73594	16.3608		1	8.53317	2.31495		1	4.30186	1.50491
	1	14.7094	-3.01943		1	8.05115	-6.04731		1	5.38941	-0.102894		1	3.93505	15.896		1	9.06536	4.37889		1	1.47177	3.51464
	1	7.88357	-0.327525		1	9.2751	-11.5334		1	7.44914	6.29896		1	0.978293	17.008		1	13.4924	5.67898		1	3.13328	3.7638
	1	14.3447	0.794181		1	9.60382	-3.15151		1	6.10059	0.725586		1	2.33455	13.9059		1	15.5739	-0.224805		1	3.03956	-4.28291
	1	17.9119	-2.23659		1	8.56466	-8.41213		1	7.51904	0.217022		1	4.78436	16.9452		1	15.7306	0.569051		1	2.11662	-1.24233
	1	12.8788	3.45004		1	12.8299	-10.6736		1	9.05001	4.41982		1	3.62923	16.8765		1	14.1931	4.71555		1	10.9369	-4.21321
	1	7.88878	-2.38146		1	6.53099	-5.07854		1	5.80064	4.15408		1	7.81645	12.9666		1	7.0008	8.02406		1	-0.734047	5.45133
	1	14.8153	-0.818603		1	10.4751	-10.41		1	8.48977	3.74926		1	8.08441	12.8126		1	11.7903	-0.925133		1	9.8586	-4.07469
	1	13.7048	0.195168		1	14.5131	-8.97865		1	10.2632	-0.498466		1	0.639789	14.9266		1	7.61843	6.28007		1	-0.367493	3.56411
	1	10.1589	-2.10245		1	10.2388	-5.48378		1	5.66959	2.36804		1	5.47246	14.5214		1	10.758	0.961248		1	5.92084	-2.17168
	1	12.8844	-2.25751		1	9.20204	-4.83044		1	14.7833	4.33838		1	3.69271	16.2774		1	12.4257	6.75047		1	9.20944	0.635309
	1	10.2536	-2.64176		1	5.90181	-7.61048		1	3.90309	4.88689		1	4.56989	14.4982		1	14.0189	1.43251		1	9.97826	-5.55552
	1	14.7044	-4.07977		1	10.5293	-10.6489		1	8.64277	7.21517		1	2.64201	16.1123		1	11.9074	5.26747		1	5.81793	2.7589
	1	16.2937	0.943347		1	9.86741	-6.08333		1	9.12273	4.73285		1	5.08889	17.6354		1	6.13074	4.43421		1	0.684396	5.15326
	1	14.7862	1.21552		1	11.8144	-8.04263		1	8.50425	0.554278		1	6.12747	10.3672		1	14.1708	1.05387		1	7.44397	-4.70396
	1	16.1399	-3.17659		1	5.04368	-5.86178		1	8.97531	2.33319		1	6.44043	15.7585		1	14.5325	-0.564801		1	7.86988	-4.9461
	1	10.2419	-5.11715		1	9.69334	-9.43783		1	5.41316	-0.985482		1	7.28321	11.7704		1	7.42494	1.89551		1	4.65218	0.596217
	1	15.7122	-1.48884		1	5.70804	-6.97778		1	14.7012	4.31507		1	3.40301	14.8635		1	8.60247	6.77388		1	-0.524817	3.63209
	1	7.66257	-4.85195		1	5.09646	-5.90362		1	8.87983	3.37673		1	1.28764	15.0582		1	15.7389	-1.16328		1	5.58905	-4.72251
	1	10.6013	1.86404		1	8.2389	-5.76439		1	11.5448	6.89375		1	10.2748	13.9607		1	13.2566	-2.78287		1	7.6251	-2.93718
	1	15.398	-3.72955		1	12.706	-5.89873		1	4.63871	0.0505058		1	4.81489	11.9359		1	8.72569	5.80835		1	4.34946	2.30831
	1	17.7157	-1.38736		1	6.03785	-5.71674		1	7.93662	6.86391		1	4.76129	8.69481		1	11.3363	3.46467		1	7.59721	-0.908799
	1	10.7069	-1.17739		1	8.06327	-4.97721		1	2.47741	3.27045		1	10.3761	13.1808		1	10.592	0.496754		1	9.57479	-1.11436
	1	7.01606	-1.8157		1	11.5779	-4.59162		1	6.03324	-0.108419		1	5.99	17.5101		1	14.0473	2.42806		1	11.9028	-4.93511
	1	14.5024	1.16156		1	7.01085	-7.15453		1	6.84813	4.08418		1	5.79444	15.5213		1	9.17913	2.4128		1	3.23317	2.01924
	1	16.4296	-0.0949124		1	9.69139	-11.2303		1	11.1616	4.9423		1	4.12375	14.4047		1	17.343	-1.13432		1	5.64485	-5.7939
	1	7.07849	-0.114109		1	12.8109	-9.21667		1	3.97688	3.61164		1	5.82816	13.8773		1	10.1444	6.78672		1	1.33895	2.91342
	1	9.74509	-4.39127		1	12.6593	-6.08874		1	4.84082	5.74325		1	7.76623	17.1576		1	12.5719	2.97125		1	1.47223	0.43035
	1	17.108	0.899177		1	8.7743	-9.53886		1	7.44638	5.44931		1	2.53171	15.1207		1	8.1646	2.7482		1	5.49074	1.61848
	1	15.6351	0.472898		1	12.1162	-7.41329		1	3.30949	1.95184		1	1.73127	14.8275		1	13.1924	1.61118		1	3.11338	-2.40773
	1	7.70009	-0.561156		1	4.42252	-7.76466		1	9.62576	2.85961		1	-0.188557	14.4226		1	9.95028	4.45265		1	6.07951	1.79348
	1	12.9936	-0.798849		1	9.09278	-11.2916		1	12.865	5.95155		1	2.47616	14.2932		1	16.3391	0.796131		1	6.4477	-5.9135
	1	12.1177	-0.116841		1	12.6161	-4.50652		1	10.5675	0.298523		1	-0.0662621	13.0852		1	16.9376	-1.15384		1	5.16892	-5.73839
	1	17.5122	-2.38704		1	8.67522	-9.19549		1	8.08445	4.52932		1	10.1079	17.4321		1	12.0712	5.32745		1	8.13974	1.31975
	1	10.4833	-1.18139		1	12.3538	-4.61261		1	11.826	6.74025		1	11.1483	13.0235		1	15.8002	1.16309		1	2.58495	-3.27176
	1	15.1234	-0.931526		1	10.5971	-6.07024		1	2.28583	1.74032		1	2.25498	13.1503		1	14.1284	4.57606		1	8.72718	1.34884
	1	7.90535	-3.79833		1	10.7552	-10.6189		1	7.70818	1.90286		1	2.81161	17.5144		1	17.0124	-1.36773		1	5.80174	-5.40826
	1	10.3475	1.56792		1	11.7401	-4.38886		1	14.8019	3.98702		1	3.80556	15.1305		1	14.1784	-1.38739		1	3.35632	-2.72845
	1	10.8049	-1.8404		1	11.2775	-10.8027		1	7.13906	1.42019		1	11.3608	17.5611		1	12.0897	-2.72083		1	7.81594	-3.87439
	1	13.8789	3.44967		1	11.3941	-4.47616		1	12.4958	4.56317		1	8.87691	16.9802		1	8.8646	6.03712		1	4.12281	3.5802
	1	14.7985	-2.69323		1	5.68406	-5.50547		1	10.1586	6.03571		1	5.08062	8.50374		1	10.7689	5.70086		1	6.01877	2.5905
	1	17.4414	-1.86769		1	11.0066	-9.48681		1	14.4199	5.50564		1	-0.18033	13.3595		1	11.6766	6.11488		1	6.49943	2.99509
	1	15.8077	-1.41896		1	10.9059	-5.14866		1	10.1003	6.46382		1	7.57624	11.543		1	6.29414	5.66365		1	-1.48936	6.9139
	1	12.2846	-3.39043		1	8.33038	-11.0785		1	14.3579	5.25388		1	10.2005	17.9031		1	9.20383	6.34691		1	0.481674	4.95343
	1	15.2701	1.47004		1	9.8298	-4.6015		1	7.62034	5.68689		1	5.91793	17.4412		1	12.7011	5.97761		1	5.41578	4.02583
	1	15.4489	-2.95323		1	6.30327	-5.57856		1	6.64597	-0.40618		1	10.0266	19.4974		1	11.2221	6.95183		1	5.59573	3.48698
	1	15.5083	-0.548216		1	8.89547	-9.81013		1	11.0838	7.79542		1	3.91315	12.3892		1	11.5166	-0.0182468		1	4.03343	-2.52952
	1	14.9209	1.54628		1	8.14598	-3.94335		1	8.87088	7.08204		1	10.0658	14.562		1	12.4783	1.03226		1	0.595774	0.655528
	1	16.3805	-0.184232		1	12.5489	-9.29852		1	8.30811	2.22918		1	12.0373	17.4512		1	6.26488	6.57383		1	-1.7444	6.04643
	1	9.74723	-2.86257		1	10.2271	-8.95373		1	8.6249	3.50902		1	10.4018	16.06		1	11.0266	5.24908		1	5.24667	2.19856
	1	12.3895	-3.01352		1	14.0304	-9.78666		1	4.93857	1.61751		1	3.76124	13.5234		1	10.5005	7.0078		1	2.92074	4.66446
	1	13.5983	-3.35251		1	6.22595	-8.40983		1	6.76611	3.11839		1	8.68331	14.9567		1	11.3985	4.59511		1	6.52668	3.46614
	1	7.28717	-5.03914		1	13.0622	-11.3765		1	8.79959	1.27209		1	-0.0520095	13.6187		1	11.6031	7.09318		1	7.05921	1.13475
	1	8.91542	-3.66418		1	12.8269	-4.83905		1	11.8459	7.10549		1	5.17062	14.2374		1	12.3392	6.84856		1	7.26948	3.68045
	1	14.2168	-3.68802		1	7.14452	-6.30724		1	12.7341	5.73776		1	2.43477	13.6325		1	9.24878	0.259275		1	1.88042	3.03416
	1	13.2509	-4.53368		1	8.95769	-7.58045		1	8.8118	5.8042		1	0.324877	13.153		1	13.9826	5.27696		1	5.77851	-4.60389
	1	11.484	2.05713		1	7.37749	-7.03937		1	6.31597	2.03962		1	4.18076	13.2586		1	9.83202	2.58253		1	4.94523	1.08943
	1	12.3026	-0.387271		1	8.61249	-10.8776		1	13.4283	7.37875		1	10.7209	19.5613		1	11.1506	5.26596		1	1.90466	2.83923
	1	6.64994	-4.96912		1	11.978	-9.77965		1	14.2068	2.83932		1	11.5618	12.2231		1	8.34441	7.62297		1	0.838447	4.24245
	1	10.7996	-1.70985		1	13.7754	-10.4069		1	5.39323	4.64525		1	1.76925	12.5049		1	14.0396	2.32626		1	0.10038	-0.243701
	1	10.7796	-4.63183		1	9.50577	-10.5506		1	8.19399	0.460929		1	3.69078	18.2292		1	7.92375	2.39059		1	1.73776	1.73734
	1	12.8881	-1.96225		1	5.96858	-7.72052		1	6.72475	0.297609		1	4.2808	16.1849		1	6.05379	1.1031		1	5.70526	-0.548278
	1	13.1228	-4.13458		1	10.3181	-8.35045		1	7.80651	3.26307		1	6.70605	14.4496		1	14.2785	2.30433		1	2.62236	-4.36317
	1	14.1859	-3.77527		1	4.47339	-6.01157		1	9.77843	5.53181		1	9.1313	15.298		1	11.2087	5.59215		1	8.69399	-4.76891
	1	7.89269	-0.0561945		1	10.9339	-4.82114		1	12.5326	2.30431		1	6.54015	13.1987		1	10.7564	3.84725		1	3.71866	5.03021
	1	16.3647	-2.77159		1	8.46145	-10.7156		1	8.80764	3.2941		1	1.81619	17.1109		1	9.09488	4.04745		1	5.58819	1.49346
	1	11.3444	-0.653166		1	10.9022	-9.35745		1	3.14153	1.34784		1	1.75618	15.2907		1	10.7012	5.35864		1	4.00471	2.82639
	1	8.56416	-3.19338		1	8.69468	-6.04645		1	11.821	7.45819		1	6.8646	14.3946		1	14.7521	-0.35089		1	6.24458	-3.37793
	1	9.4508	-4.74665		1	6.63163	-3.92178		1	4.57459	1.27942		1	8.8738	17.2761		1	10.2681	6.5831		1	5.013	2.20453
	1	13.9399	3.80917		1	11.9891	-6.50751		1	9.10836	5.89898		1	4.48131	16.6871		1	9.51543	6.65877		1	4.18625	2.11392
	1	9.44568	0.160769		1	11.9225	-9.55732		1	7.88705	1.60994		1	6.28598	16.9801		1	7.34422	8.6689		1	-2.26831	5.18594
	1	8.01599	2.52244		1	7.82332	-3.15492		1	12.6499	6.50976		1	0.721789	17.0329		1	10.2211	6.41785		1	3.69153	3.374
	1	14.7648	-0.731072		1	6.60477	-7.68		1	6.56696	5.23305		1	3.17415	17.2371		1	7.52998	6.44166		1	0.0952819	2.45032
	1	15.8285	-2.07482		1	11.9441	-9.61329		1	5.7728	3.32872		1	2.30069	16.3914		1	14.9809	-2.08967		1	4.79178	-3.06673
	1	10.3959	-2.172		1	11.3128	-8.51266		1	11.2747	4.97888		1	9.49878	16.2748		1	13.8554	1.05291		1	4.18824	-3.74334
	1	13.125	-2.78551		1	7.56653	-3.8776		1	15.2093	4.16407		1	9.43217	15.9462		1	8.67972	4.09761		1	3.17393	4.22021
	1	8.94552	-1.86524		1	9.76816	-7.3615		1	9.5612	0.537173		1	2.1653	16.0441		1	9.69971	5.13497		1	3.92717	2.38485
	1	15.779	0.594709		1	9.99122	-6.41095		1	3.89716	2.65295		1	11.2466	14.2989		1	10.0867	5.52922		1	2.55775	3.04244
	1	12.1216	-4.38915		1	10.1406	-10.8307		1	14.9614	3.80923		1	10.6083	18.4532		1	14.037	0.642664		1	7.62281	-5.66967
	1	7.88162	-3.40513		1	8.66692	-5.96147		1	11.4051	8.19973		1	1.21703	13.442		1	13.6829	1.76289		1	7.61246	-4.79214
	1	9.36792	-5.29224		1	12.6023	-11.3477		1	6.57075	2.80001		1	1.57536	13.0696		1	6.4895	0.331556		1	7.14973	-0.792706
	1	9.03992	-2.59874		1	5.02408	-6.05617		1	7.24737	6.80593		1	10.754	17.8941		1	7.36574	6.02954		1	1.2482	2.03903
	1	7.11152	-3.5238		1	11.5865	-4.73354		1	7.46847	7.51129		1	4.05782	9.41752		1	9.91158	0.224514		1	6.50398	-0.315994
	1	14.9995	1.45875		1	8.03788	-6.71325		1	12.9527	5.87962		1	10.2268	19.7263		1	15.2835	-2.0532		1	5.27689	-5.97349
	1	16.6263	-1.29112		1	12.7287	-7.08338		1	8.90085	1.31727		1	11.7279	17.026		1	12.5333	6.10065		1	7.43018	2.64244
	1	8.75828	-1.76171		1	9.15429	-9.37622		1	14.8911	5.26697		1	6.65415	18.8892		1	15.4358	0.543247		1	4.13561	-3.01567
	1	11.5481	-3.4931		1	10.807	-11.3233		1	6.20199	-0.665861		1	2.86205	14.2862		1	6.41994	3.68563		1	1.31749	6.0278
	1	12.5083	-3.69352		1	11.7708	-11.5571		1	8.27773	4.21413		1	5.19691	15.6868		1	14.6857	-0.644427		1	2.9954	-3.85935
	1	17.9553	1.56512		1	7.0975	-9.63153		1	7.22523	0.763994		1	8.14919	11.5824		1	15.1345	2.16869		1	12.0667	-4.69746
	1	15.6718	-1.15281		1	12.61	-9.11799		1	10.787	3.76754		1	11.7985	18.3787		1	15.124	-1.29354		1	5.99638	-5.68641
	1	8.4321	3.44224		1	9.55972	-10.0279		1	7.49165	1.34909		1	8.12642	11.2122		1	7.63211	4.00529		1	2.33646	2.01133
	1	6.78077	-3.35922		1	12.382	-10.73		1	11.7274	4.05989		1	6.38019	12.3382		1	10.5972	1.7524		1	3.13749	-1.09155
	1	11.6365	-0.0805887		1	12.9749	-8.8317		1	13.5932	5.10469		1	2.72523	12.9198		1	7.71072	6.20167		1	0.0234596	2.56641
	1	15.6808	-0.737921		1	10.8777	-8.68381		1	6.3081	1.93016		1	7.66723	12.7084		1	9.98947	1.51773		1	8.1519	-1.20828
	1	12.6494	-3.54514		1	7.36738	-7.10555		1	12.3421	4.68968		1	5.35036	13.9775		1	8.9407	4.99182		1	4.75226	2.03398
	1	16.9463	-0.215687		1	8.32261	-9.05784		1	8.75855	4.43269		1	1.00449	13.8868		1	8.0479	6.75824		1	1.00259	3.2874
	1	7.9295	-0.675763		1	8.50937	-9.19547		1	14.7476	4.17484		1	3.28147	13.4092		1	8.82642	3.38112		1	4.18542	1.82157
	1	16.184	1.77576		1	4.60146	-6.65617		1	10.5979	6.73101		1	10.8392	14.6793		1	16.1838	0.0611713		1	5.24974	-4.54099
	1	17.4224	-2.9016		1	5.92653	-6.46796		1	13.338	7.96122		1	5.92735	16.4437		1	14.6328	3.65514		1	12.7617	-3.70655
	1	16.3086	-0.0515568		1	8.78566	-10.5555		1	6.55001	4.00295		1	7.82671	12.8342		1	8.84865	3.73449		1	2.54502	2.42174
	1	8.62124	-1.57515		1	7.21902	-10.0603		1	7.33802	3.54512		1	9.74576	18.5633		1	11.0632	8.03436		1	5.50697	4.88807
	1	10.3908	1.9418		1	12.8245	-4.73393		1	6.82991	0.285788		1	6.07655	10.2783		1	10.5356	3.3609		1	4.10153	4.09331
	1	6.93379	-3.82321		1	10.8012	-8.91306		1	2.38501	3.72631		1	11.2325	13.4701		1	8.43289	3.63085		1	5.07238	1.24464
	1	11.4361	-0.413763		1	3.75185	-6.60444		1	4.8229	1.57232		1	4.79078	14.271		1	12.3895	-0.731971		1	4.67218	-4.18416
	1	9.50545	-2.67509		1	8.64399	-6.72648		1	7.08248	1.5254		1	9.6992	15.2981		1	10.783	5.1648		1	3.92202	3.21479
	1	7.48132	-3.32855		1	6.47862	-8.23101		1	6.91394	0.530622		1	8.05257	17.2861		1	8.96171	8.25918		1	1.65739	4.91139
	1	11.0586	-1.92992		1	8.62801	-7.69147		1	9.64988	5.82566		1	3.73359	15.375		1	10.91	7.43736		1	5.27978	3.11825
	1	17.4256	1.80109		1	7.57384	-9.00379		1	4.1086	5.23738		1	12.0453	16.9835		1	11.7903	3.89411		1	7.63212	1.30722
	1	18.1553	-2.73453		1	8.33073	-10.1037		1	3.02763	2.59681		1	9.95172	16.0743		1	13.6761	-1.23218		1	5.02625	-3.81354
	1	9.49658	-3.07935		1	8.94696	-4.29697		1	6.29002	4.20254		1	10.1983	16.3119		1	10.3525	5.56377		1	4.35418	3.96923
	1	13.0377	-4.61716		1	10.0867	-10.6816		1	4.72132	-0.00704704		1	5.57817	16.0695		1	11.2193	4.45759		1	7.87995	1.64005
	1	11.4669	-2.39854		1	9.50576	-6.8202		1	5.38652	1.16801		1	11.7772	18.2276		1	8.99454	6.02692		1	-0.981888	4.01774
	1	9.25712	-0.613826		1	5.07975	-5.82518		1	6.84011	-0.969308		1	9.8096	19.1421		1	10.617	7.99638		1	4.91763	4.81177
	1	12.9829	1.20102		1	5.61384	-7.37173		1	5.95475	2.00292		1	10.1702	16.9101		1	6.27249	7.16447		1	-0.368865	6.66776
	1	12.534	-0.832082		1	13.4289	-7.49109		1	6.44288	5.51838		1	5.31223	15.5325		1	13.8667	-1.30431		1	8.86485	-4.97237
	1	10.7226	-4.90302		1	9.03349	-4.55886		1	8.79972	5.53403		1	2.66439	12.7769		1	13.2593	-1.48923		1	4.77758	-4.24854
	1	10.5344	-4.49973		1	9.80378	-2.65006		1	9.15119	0.759814		1	2.05834	15.4723		1	5.95362	6.9351		1	-0.477061	6.72561
	1	13.0735	-0.55482		1	10.2372	-7.838		1	7.57786	2.74325		1	10.1249	20.046		1	14.4065	0.66902		1	3.19067	-1.76304
	1	15.8106	1.19916		1	9.96568	-10.3278		1	4.5171	-0.173367		1	0.963398	13.2072		1	16.5086	1.21754		1	0.349501	-2.05422
	1	12.1331	-2.88471		1	7.84046	-7.56352		1	9.77858	4.68825		1	1.70375	12.8818		1	8.12146	6.87425		1	1.98768	3.64188
	1	14.0709	-2.62595		1	8.08009	-7.92012		1	8.54708	2.53601		1	5.35997	13.3947		1	7.26858	5.06451		1	2.58511	2.92533
	1	12.4385	3.93382		1	8.32977	-6.02719		1	10.6957	-0.921021		1	1.78518	13.6226		1	15.0008	-1.13845		1	7.9605	-4.55099
	1	12.3924	-4.63623		1	11.2089	-8.48668		1	10.1518	3.51738		1	9.63632	13.7852		1	6.23385	1.88194		1	5.90124	-0.667239
	1	9.14765	-4.24956		1	7.21713	-8.03065		1	14.5359	3.58494		1	5.77457	15.9612		1	17.4284	-0.286388		1	5.22779	-5.16948
	1	15.0551	-0.405089		1	5.24547	-5.55986		1	5.78037	6.19975		1	4.45433	16.5607		1	15.5455	0.251151		1	6.9865	-5.2389
	1	16.1099	1.22279		1	5.08135	-6.63193		1	7.65951	-0.663654		1	7.02644	17.6126		1	12.8634	6.66148		1	9.37386	0.416389
	1	8.20156	-5.17891		1	6.14808	-5.76448		1	5.64781	2.82386		1	4.5523	18.4213		1	10.0251	7.27738		1	2.23734	4.31686
	1	13.4175	2.9353		1	4.77894	-5.25361		1	12.4923	3.94823		1	9.67471	13.8395		1	11.7641	3.22489		1	5.36758	3.64025
	1	16.5902	2.60061		1	13.6336	-9.88941		1	6.86564	-1.29072		1	1.80353	12.3262		1	11.7301	0.199582		1	3.86041	-4.48397
	1	9.95027	-3.81483		1	10.8294	-8.29837		1	7.66496	-1.00765		1	4.36011	17.3153		1	15.2389	-0.919553		1	7.87692	-4.56245
	1	7.97898	-2.13346		1	6.95888	-4.92638		1	2.42193	0.891558		1	7.2991	11.5287		1	8.81761	3.12564		1	3.11657	1.78291
	1	16.3191	-0.285813		1	7.81735	-8.08416		1	6.43631	-0.150678		1	0.832874	12.7004		1	9.19673	3.93384		1	-0.988527	3.30558
	1	8.09236	1.81988		1	7.23873	-9.35366		1	5.09015	-0.221301		1	8.12626	16.3028		1	7.81263	2.52999		1	3.63681	0.615018
	1	15.2137	-0.0412238		1	11.912	-8.63117		1	13.3315	3.86632		1	9.28017	14.9909		1	11.7743	0.531039		1	3.23177	-1.40505
	1	18.0101	-0.204252		1	10.6761	-9.62241		1	9.1516	6.42924		1	6.89933	12.201		1	8.93532	3.3921		1	4.45842	1.82668
	1	12.4913	-3.67267		1	10.5022	-2.51091		1	6.68041	1.28062		1	7.417	12.3485		1	9.45117	6.41083		1	0.299956	4.04844
	1	10.923	-3.16933		1	5.07709	-5.03316		1	7.35772	1.12987		1	7.99217	15.355		1	9.38525	7.3364		1	1.55942	5.34099
	1	12.0153	-1.87411		1	9.94664	-6.25632		1	7.58353	3.18419		1	1.96087	14.9148		1	14.2778	0.247648		1	3.93276	-2.67767
	1	13.5392	-0.217097		1	11.8409	-10.9574		1	14.4569	5.11955		1	6.56384	16.7661		1	10.0522	5.18179		1	4.96117	1.32769
	1	17.8222	0.0047671		1	7.81332	-10.5436		1	11.6916	4.92121		1	9.11994	11.8974		1	10.5582	-0.0390268		1	9.47416	-3.30227
	1	10.9813	0.60236		1	10.3621	-9.76885		1	11.4086	-0.592256		1	0.641946	12.9052		1	16.8864	1.14882		1	1.9308	-1.84673
	1	8.56579	-0.988085		1	7.40819	-4.49639		1	5.73387	-0.950408		1	-0.000338366	13.5004		1	10.331	2.58386		1	0.222414	4.06699
	1	8.09571	-2.14893		1	12.0469	-8.34126		1	7.54533	5.92377		1	9.72532	16.9001		1	16.1568	0.590864		1	3.43122	-3.93153
	1	10.8717	0.607271		1	10.1196	-11.2817		1	14.7908	4.74028		1	6.90777	9.88799		1	7.52994	4.35227		1	1.51328	2.77499
	1	10.0105	-1.36396		1	7.28724	-4.96262		1	7.06736	1.98146		1	2.45104	17.1774		1	12.3356	-3.04755		1	8.40034	-4.01604
	1	10.1644	-4.18598		1	12.5759	-4.3321		1	12.7266	3.29844		1	4.94635	14.3767		1	12.936	-2.45462		1	9.51867	-2.54974
	1	8.52573	-4.393		1	4.82744	-5.36487		1	4.76524	5.33816		1	9.94234	11.8487		1	11.2838	6.32213		1	7.24431	2.2198
	1	13.7976	2.95823		1	9.56631	-5.39724		1	13.6638	5.21926		1	-0.30319	15.675		1	13.0077	-2.23412		1	11.4659	-3.80724
	1	13.3167	-2.60467		1	6.64335	-5.46819		1	12.2527	4.53294		1	5.02842	12.1732		1	15.5702	-1.52209		1	7.85107	-5.70634
	1	10.2853	3.12358		1	5.30229	-5.52704		1	15.0593	4.57903		1	9.01027	15.4381		1	13.0058	-1.81768		1	7.96753	-4.59586
	1	15.7496	2.83745		1	8.11068	-6.78777		1	7.91033	2.33779		1	10.2332	17.3432		1	12.0115	4.83531		1	7.91707	2.59511
	1	8.93418	-2.61017		1	12.9817	-9.08667		1	11.293	1.77078		1	10.3082	14.0665		1	15.8807	-0.331095		1	9.46963	-4.67786
	1	15.7184	3.91461		1	10.2703	-9.54931		1	4.94262	0.121442		1	4.508	14.8906		1	17.1827	-0.495872		1	7.65769	-5.46666
	1	9.81427	-1.97686		1	6.60879	-5.07732		1	7.73052	1.72891		1	9.86946	15.2577		1	14.9021	-0.148818		1	6.3768	-5.51394
	1	15.6208	0.512377		1	7.38427	-9.32152		1	7.48849	-0.37406		1	1.6724	12.0549		1	11.9191	3.97447		1	3.92588	4.74067
	1	16.2383	0.451448		1	8.62142	-7.76169		1	5.36707	0.107768		1	12.2513	17.6355		1	7.79903	3.9475		1	3.30461	1.68675
	1	13.5233	-3.68439		1	8.02365	-5.06531		1	7.91719	-0.372647		1	11.014	16.9385		1	12.0225	7.05269		1	6.76464	1.50679
	1	17.7238	-0.904158		1	12.7728	-5.18353		1	13.6172	4.75796		1	7.44251	11.3641		1	16.2854	-1.83716		1	7.35417	-4.91131
	1	15.9146	-0.441357		1	9.68047	-8.35028		1	12.5175	7.3328		1	8.67657	18.4413		1	6.31275	5.66385		1	-1.36867	5.14306
	1	17.5751	0.557296		1	6.02717	-8.43154		1	7.29019	-0.406295		1	1.70431	15.6265		1	8.93351	4.59331		1	2.68498	3.46368
	1	13.6754	-2.37159		1	6.087	-7.28323		1	5.54345	1.91519		1	9.1527	17.044		1	8.3409	3.78036		1	4.91999	0.363638
	1	18.0786	0.143634		1	10.0426	-7.41802		1	6.70886	4.72148		1	5.2807	8.65224		1	8.55991	4.72393		1	3.96377	3.32286
	1	16.5206	-2.26412		1	11.4379	-8.29245		1	5.39487	4.07283		1	9.49886	12.9684		1	12.3611	0.415547		1	3.41827	-4.72639
	1	15.4636	0.240815		1	8.35686	-8.34211		1	13.4127	4.10013		1	7.89338	15.1934		1	11.0787	5.1498		1	6.75654	1.74459
	1	12.6428	-3.14033		1	9.07752	-9.48813		1	7.39785	6.43617		1	12.1123	15.0581		1	12.647	6.00098		1	7.9229	2.88275
	1	9.73954	-1.50293		1	7.61469	-7.80368		1	4.41579	0.382541		1	7.72743	12.3158		1	12.4093	7.11773		1	6.18336	3.57447
	1	11.7117	-3.9448		1	6.91789	-9.32512		1	5.90088	-0.925621		1	9.55242	17.5896		1	12.9723	7.0899		1	6.32818	3.92827
	1	14.9718	-0.350723		1	5.7685	-6.5764		1	7.06799	4.92359		1	12.2099	18.0028		1	11.59	1.31035		1	4.08408	-2.42658
	1	7.50673	-3.84863		1	12.158	-10.6414		1	11.6218	6.70539		1	4.85019	14.7411		1	7.65625	3.83749		1	2.14263	2.56232
	1	7.09288	-2.05837		1	11.5179	-8.52503		1	6.35584	2.47968		1	8.07154	13.5931		1	11.0263	5.72569		1	4.94961	2.93224
	1	8.60147	1.14321		1	4.60928	-7.29913		1	7.13523	4.18291		1	9.83043	14.4969		1	9.71053	0.723996		1	7.07123	-1.95404
	1	11.1423	-2.83745		1	13.0521	-7.71369		1	3.90304	3.72103		1	10.6439	17.1955		1	7.56683	4.59971		1	1.63745	1.76848
	1	16.1947	-0.181569		1	13.4261	-9.37676		1	4.93362	0.636278		1	7.23264	15.145		1	11.9959	0.102883		1	6.67688	-2.49624
	1	13.9637	-2.08787		1	6.42696	-6.7592		1	2.90533	3.92826		1	6.09768	14.6303		1	13.5257	-0.18603		1	3.68218	-2.80511
	1	14.1476	-3.45874		1	6.50361	-4.5996		1	14.4329	4.2098		1	0.528777	13.1848		1	12.5582	0.811211		1	2.8095	0.888338
	1	10.8121	-3.29268		1	11.532	-9.97847		1	12.2033	6.11399		1	5.64197	14.0308		1	10.0509	-2.19464		1	12.0357	-2.11664
	1	14.1106	-4.88804		1	9.70875	-3.15148		1	2.99216	4.15433		1	4.48484	13.7468		1	13.0883	-0.0159598		1	1.65482	-1.9412
	1	13.2852	2.04405		1	12.956	-10.9474		1	8.96554	5.99513		1	9.45153	17.7926		1	9.75916	8.1706		1	2.38472	4.89498
	1	6.63727	-0.369029		1	11.4974	-10.2482		1	11.808	3.37585		1	1.28369	14.5519		1	9.50283	5.78535		1	3.33731	3.85822
	1	12.2112	-3.84027		1	7.51413	-10.7823		1	5.75314	-0.644272		1	2.84838	13.7079		1	12.2254	3.13681		1	11.7049	-2.67473
	1	9.98537	2.29921		1	7.03753	-7.27149		1	7.36478	-0.68425		1	4.82661	16.0389		1	8.58606	6.53876		1	1.90656	3.22625
	1	7.42251	-2.32644		1	9.33914	-8.13003		1	14.9818	5.43049		1	-0.282896	13.2961		1	7.93865	6.7192		1	1.26188	2.53884
	1	13.6545	2.69084		1	10.4215	-7.2107		1	9.98122	-0.750323		1	5.83269	17.3926		1	13.5987	0.749452		1	6.04613	-5.31231
	1	14.6368	0.591319		1	11.5909	-9.82197		1	14.0994	3.79726		1	8.12403	15.3553		1	7.32158	1.08991		1	5.1108	-0.153614
	1	11.7272	1.16806		1	10.3876	-5.39061		1	13.3318	6.46109		1	9.79019	11.3928		1	8.17965	4.94569		1	1.56142	6.5892
	1	11.9135	0.0807366		1	7.4695	-5.76912		1	6.36802	2.26986		1	5.58988	13.1802		1	9.30878	4.47873		1	5.63934	1.41165
	1	15.4737	3.17608		1	6.01884	-4.7653		1	5.81939	-1.33983		1	4.79904	16.8988		1	10.6082	-1.79767		1	11.8991	-3.89989
	1	8.40015	-4.08387		1	10.7702	-5.44587		1	6.68561	4.81204		1	7.51162	13.4182		1	6.52514	8.32596		1	-2.00503	4.26874
	1	11.5468	-4.80512		1	8.59923	-5.84999		1	8.67181	6.23255		1	9.85593	19.9695		1	12.3982	0.658208		1	1.98815	0.368299
	1	16.0407	-1.56422		1	6.5341	-7.07811		1	12.6331	7.5149		1	4.56196	13.7942		1	14.5795	-2.18361		1	6.9552	-4.29494
	1	8.47141	-3.57013		1	5.45623	-7.55806		1	8.28443	0.594246		1	-0.0617017	13.9767		1	14.9487	0.806848		1	8.90094	-4.97282
	1	7.79005	-3.45421		1	12.6939	-7.39782		1	4.91272	4.13619		1	4.26929	14.6628		1	13.699	-0.0470002		1	6.50248	-3.26258
	1	15.9694	-0.91825		1	8.90174	-8.80623		1	9.55346	-0.485805		1	8.5181	13.9146		1	11.4744	4.9095		1	3.89771	5.53416
	1	8.78259	2.63177		1	11.1716	-3.79815		1	9.53599	6.12658		1	10.1532	14.4632		1	11.8693	-2.46182		1	10.902	-3.27883
	1	7.00481	-3.42863		1	13.9534	-9.26547		1	7.82491	2.12138		1	10.6125	19.1776		1	7.58001	2.88505		1	4.10111	0.138583
	1	7.89019	-0.624338		1	7.33615	-6.53528		1	5.10841	0.65395		1	4.76536	15.5983		1	15.6087	0.611778		1	4.0774	-3.75171
	1	15.6581	-0.170507		1	13.7107	-8.51216		1	5.11622	1.72265		1	10.0476	15.0422		1	16.4833	0.730832		1	5.55004	-5.87208
	1	8.28295	-5.98071		1	7.41015	-6.04882		1	9.51276	6.83142		1	6.76597	11.3478		1	9.74051	-1.68211		1	12.4714	-2.97433
	1	11.6988	1.18561		1	11.3971	-7.75696		1	7.83651	1.62057		1	10.5714	16.2842		1	13.2441	-1.03062		1	5.81333	-2.95666
	1	15.9067	1.51421		1	11.5539	-8.48804		1	12.9084	2.34488		1	8.63268	12.3039		1	7.89668	7.41741		1	0.852506	4.48442
	1	14.9739	-1.26094		1	7.72667	-10.1374		1	9.37829	4.02257		1	10.0591	16.9368		1	13.5918	-0.669475		1	4.69013	-3.12619
	1	15.0504	2.55776		1	11.5104	-9.97478		1	5.53868	5.54713		1	5.57379	16.8582		1	6.84753	0.59109		1	7.61015	-1.19242
	1	11.5646	-2.99987		1	11.8813	-10.3557		1	11.3765	5.99425		1	9.32769	19.2378		1	13.245	1.09098		1	4.3275	-2.41413
	1	17.8462	0.148597		1	11.4373	-9.17259		1	5.3037	3.91892		1	5.11804	13.983		1	12.0862	0.888469		1	8.82715	-4.64129
	1	7.32564	0.00550104		1	9.13527	-9.03637		1	13.0547	8.00173		1	3.51646	16.0078		1	16.0875	2.94463		1	-0.743548	-0.574221
	1	17.0814	3.19552		1	12.0405	-9.45666		1	11.269	9.21231		1	7.7486	10.7003		1	9.9226	0.619598		1	8.89201	-2.61242
	1	15.6521	-1.43239		1	10.4546	-11.1327		1	6.72462	0.0215341		1	11.585	18.2853		1	12.8193	-0.544295		1	3.12511	-1.86653
	1	11.4189	0.316779		1	12.1418	-10.3177		1	13.935	7.97926		1	7.10076	11.1678		1	12.638	-2.33471		1	11.9516	-3.47484
	1	17.1144	1.23085		1	7.78403	-9.37843		1	12.3851	4.92367		1	10.3986	17.4066		1	8.49241	4.42457		1	3.22721	3.18281
	1	8.04716	-3.35498		1	7.6894	-5.69172		1	12.8994	7.65628		1	6.30493	15.0472		1	12.492	4.3433		1	7.41338	2.98965
	1	15.8772	0.683288		1	5.20515	-6.08902		1	6.64782	3.8779		1	5.47442	16.1784		1	12.9734	0.0242323		1	6.58158	-4.49158
	1	8.8481	3.45334		1	13.0774	-11.3308		1	14.1334	7.04066		1	-0.243609	15.8919		1	15.976	0.709332		1	7.18041	-5.74413
	1	12.1036	2.06618		1	5.4085	-5.61291		1	14.9352	5.10517		1	5.1483	18.4447		1	13.1596	5.48097		1	9.25554	-0.0391549
	1	13.1999	0.14467		1	6.27348	-4.16771		1	12.7642	4.46038		1	1.5628	16.5956		1	11.2497	1.90365		1	6.98188	2.08432
	1	15.8806	4.37561		1	9.08399	-3.75282		1	6.66884	5.8036		1	9.21142	11.86		1	10.3188	7.28893		1	2.16012	2.93934
	1	12.0998	0.760583		1	7.22579	-6.33521		1	7.86773	-1.05553		1	7.82276	17.4271		1	8.53035	3.4516		1	5.66091	0.855543
	1	16.4586	3.35596		1	10.7451	-8.97874		1	7.05417	-1.6595		1	2.26301	15.8869		1	11.7837	3.27401		1	4.77371	3.42784
	1	17.975	-0.948702		1	9.44335	-9.3951		1	15.1415	4.22779		1	4.25394	10.8998		1	14.746	-2.06188		1	7.05482	-4.68122
	1	12.4214	-2.32423		1	8.24934	-10.1339		1	3.50053	2.67338		1	4.26454	13.2134		1	8.09255	5.52475		1	2.55821	1.49553
	1	13.2839	-1.2813		1	7.61543	-9.18495		1	6.86319	-0.199243		1	5.80734	12.4418		1	10.2419	6.04753		1	3.23806	2.49254
	1	14.8202	1.56276		1	7.46182	-10.3261		1	8.95068	2.43368		1	6.46883	14.2335		1	11.2187	5.61853		1	4.49014	4.71489
	1	15.3672	-1.29573		1	12.8404	-6.70758		1	6.34521	-1.14869		1	10.6654	16.6847		1	15.7615	0.45779		1	2.48151	-2.71633
	1	14.6633	-2.48103		1	7.40773	-3.37003		1	13.5938	4.13392		1	6.67564	10.2924		1	11.7406	6.19849		1	6.66981	3.77324
	1	13.0446	-1.6916		1	7.57311	-9.06459		1	7.67802	2.75228		1	12.0495	17.4495		1	13.5202	-0.785639		1	3.93597	-1.71969
	1	6.39433	-3.71831		1	11.0817	-3.9138		1	6.51208	1.8712		1	1.24468	13.6912		1	12.6622	3.63845		1	2.0888	3.88278
	1	10.0644	-0.0939833		1	6.24048	-4.62956		1	6.98397	1.4546		1	3.99255	17.5053		1	9.63333	4.49929		1	-0.538042	3.65821
	1	13.0457	-2.40026		1	12.402	-6.60035		1	6.20121	1.16976		1	2.03961	14.6384		1	12.1788	5.81333		1	8.55928	1.69121
	1	16.2276	0.802267		1	11.6054	-8.27714		1	10.6337	5.04677		1	3.72172	16.3194		1	13.2774	0.861833		1	4.31329	-0.136502
	1	7.89457	-3.09504		1	11.7895	-6.66001		1	8.86441	0.513662		1	4.95128	16.1431		1	15.2664	-1.27464		1	3.07227	-1.88814
	1	10.8473	-2.39725		1	10.2887	-5.45335		1	6.72137	1.36512		1	3.87226	16.2341		1	12.291	3.25511		1	3.54985	5.14364
	1	11.2549	-2.9836		1	12.479	-7.31318		1	10.898	2.65302		1	7.17974	16.7348		1	7.51494	7.08113		1	0.166003	2.7592
	1	6.12101	-2.96744		1	4.94472	-6.49252		1	8.60863	-0.0486996		1	7.26654	15.7849		1	11.6417	4.59536		1	6.71749	2.11479
	1	13.5041	-3.60371		1	6.67999	-7.97983		1	12.7616	2.301		1	2.87408	16.7999		1	14.6463	2.14197		1	0.716436	-1.18745
	1	13.8542	2.52035		1	10.0011	-8.00631		1	9.37211	6.25671		1	5.54213	14.635		1	13.6624	1.85455		1	2.28268	-4.10757
	1	12.3438	1.32701		1	5.67526	-5.68378		1	8.15445	6.21433		1	10.5158	18.176		1	15.3205	0.598463		1	8.88875	-5.12392
	1	9.12219	-1.57303		1	5.19783	-5.45217		1	10.7404	9.48942		1	10.2177	19.6061		1	6.61847	5.93912		1	2.28255	6.10788
	1	15.4626	-2.85313		1	10.7823	-9.91171		1	10.4283	5.71453		1	5.29089	15.9405		1	14.8756	-0.109588		1	1.43666	-1.38295
	1	13.5162	0.0723695		1	10.3033	-2.96113		1	4.71937	0.913336		1	2.57193	15.7269		1	9.58842	0.0387628		1	5.98956	0.0550974
	1	15.3676	2.31855		1	5.55312	-5.69797		1	6.55615	1.33404		1	8.71425	12.7417		1	13.9975	-2.86958		1	9.13453	-4.46607
	1	12.3775	-2.20075		1	8.01546	-4.02109		1	10.0943	6.91989		1	10.0236	15.4005		1	12.9156	1.36326		1	7.17552	-4.20355
	1	7.88107	-4.39143		1	10.6752	-6.86318		1	5.48378	-0.0162705		1	10.7463	13.9345		1	14.7225	-0.587352		1	1.59304	-2.40484
	1	13.2113	-2.08713		1	4.73803	-6.61466		1	5.28822	-0.438563		1	3.18809	12.7503		1	11.7047	6.26466		1	7.31684	1.99601
	1	15.7425	4.09053		1	12.4584	-6.81992		1	11.8079	5.37806		1	8.10953	18.254		1	16.9767	-1.78273		1	8.14376	-5.12213
	1	16.0764	-0.736004		1	11.371	-8.01108		1	9.46016	2.27036		1	10.4035	18.8132		1	9.56768	5.0431		1	3.78069	2.99413
	1	13.9313	-0.7806		1	12.9134	-11.0862		1	4.00444	5.3478		1	10.4388	13.601		1	8.56155	6.82962		1	3.02748	5.1617
	1	10.1746	-2.48253		1	12.1665	-7.69108		1	8.53802	0.69939		1	5.01383	16.5804		1	10.4078	-1.44357		1	11.1667	-1.86118
	1	14.3604	2.98191		1	7.28752	-7.28642		1	12.8764	7.13177		1	6.83988	15.772		1	14.1289	-1.91643		1	10.6881	-3.80953
	1	9.19666	0.557466		1	11.3444	-8.33363		1	3.10786	0.960043		1	1.99011	13.3155		1	10.2518	1.10907		1	6.57795	-2.13411
	1	17.1944	0.526856		1	7.95801	-3.26209		1	8.2112	5.70741		1	9.79431	14.6711		1	15.8052	-1.29242		1	3.60057	-5.19547
	1	13.5071	-0.443352		1	13.3031	-8.55272		1	13.7807	6.61153		1	1.94211	13.1589		1	10.8847	3.69108		1	7.28633	0.735638
	1	13.8157	0.870706		1	13.1323	-10.8313		1	11.9655	6.44814		1	6.65493	18.3549		1	11.0239	5.70839		1	6.71029	2.46105
	1	13.5022	-3.22874		1	10.0641	-5.00206		1	10.7207	6.64687		1	2.90441	14.8267		1	7.51572	8.06343		1	-2.03686	6.35615
	1	15.7311	-2.08746		1	12.0472	-9.11032		1	5.0415	2.35181		1	4.83943	10.7703		1	13.5637	5.53955		1	9.47945	0.319893
	1	13.2849	-1.72807		1	5.29688	-5.73025		1	12.9079	8.83958		1	10.8321	15.4089		1	7.00568	7.60226		1	-0.860654	5.97095
	1	9.87143	-3.12307		1	12.0261	-9.93364		1	9.41104	-0.221341		1	2.73436	13.7205		1	14.0737	2.67009		1	2.00431	-3.46574
	1	12.8133	-0.3955		1	10.62	-2.68698		1	12.3413	5.88733		1	5.32819	13.0912		1	13.4226	-3.21252		1	7.75216	-3.13834
	1	18.1638	0.174132		1	12.5435	-6.57018		1	12.0708	5.06411		1	3.24228	14.7958		1	9.03507	6.9532		1	2.05641	3.0393
	1	12.4323	1.89891		1	11.489	-6.27562		1	10.5228	9.54385		1	9.73225	19.1957		1	8.13401	3.77257		1	2.65959	1.26997
	1	15.251	-0.604369		1	13.9659	-8.27083		1	13.334	7.91964		1	10.7991	17.5996		1	6.21507	7.32516		1	-1.86465	6.33988
	1	13.4369	-0.85542		1	11.4572	-5.45735		1	3.63602	0.811408		1	5.10429	14.6321		1	10.6754	4.88345		1	2.09735	2.57913
	1	12.9786	-2.52072		1	12.4941	-7.97399		1	12.5279	7.06333		1	6.66685	11.1401		1	11.3724	3.5108		1	4.2023	2.71678
	1	7.99568	-5.6818		1	10.8138	-9.61091		1	11.6143	-0.0739254		1	3.70798	15.761		1	15.6248	-0.489462		1	3.28816	-4.30708
	1	15.0083	-4.33221		1	8.47164	-7.97653		1	8.29727	6.3997		1	5.09561	15.3022		1	9.81316	0.348376		1	2.66141	2.14984
	1	6.55343	-5.51677		1	9.30356	-8.03204		1	10.9588	6.02807		1	2.56792	14.0646		1	14.3437	-0.226905		1	8.43277	-5.70773
	1	15.2476	-1.8086		1	12.2111	-5.93413		1	10.7155	3.7033		1	9.94163	18.5395		1	8.23695	4.81206		1	2.75461	1.69011
	1	17.3949	0.731857		1	12.3474	-11.5166		1	9.7694	5.83591		1	3.28174	14.6146		1	11.7897	6.3602		1	7.62744	2.5978
	1	11.3951	-4.73778		1	9.41147	-9.13969		1	12.0334	2.82866		1	3.56844	12.7527		1	6.35176	6.53163		1	-0.558346	6.164
	1	8.58831	-1.53524		1	9.39849	-7.76862		1	14.7011	7.86082		1	3.54306	10.3446		1	9.19368	6.2208		1	3.26931	4.89867
	1	6.40473	-5.20265		1	4.5353	-5.46418		1	5.56178	3.99724		1	9.77964	11.2624		1	11.1826	2.87416		1	4.60855	3.90883
	1	7.90243	-2.87116		1	8.99337	-5.20315		1	6.5941	4.15562		1	7.98422	13.311		1	9.43785	5.95032		1	1.65741	3.67261
	1	11.7648	-1.36098		1	9.08819	-8.96416		1	12.2392	6.23454		1	6.44146	11.9271		1	13.4318	1.20056		1	11.108	-3.00812
	1	15.6053	0.210595		1	12.1106	-9.12316		1	12.2267	5.73084		1	5.15345	12.7618		1	11.6055	-2.92206		1	9.18173	-1.97286
	1	8.30814	0.169942		1	5.76948	-5.3152		1	7.04813	3.16752		1	1.93988	13.0003		1	10.7758	7.53089		1	5.66895	2.66723
	1	18.3112	0.338825		1	7.06193	-7.00396		1	7.77249	6.18636		1	10.5436	15.913		1	9.76925	3.80816		1	6.6012	1.09284
	1	7.87778	-2.67039		1	7.98232	-8.09674		1	5.5703	0.555071		1	10.509	17.1794		1	14.2229	-1.77096		1	7.03023	-5.32792
	1	12.6782	-3.91115		1	4.55716	-5.06015		1	8.26974	3.33191		1	4.14852	18.8404		1	15.4182	-1.75413		1	5.20879	-3.9926
	1	8.44279	-4.28031		1	8.52581	-9.92784		1	7.00226	3.28191		1	9.35647	17.319		1	10.1635	6.13064		1	3.93934	4.41632
	1	12.2794	-1.74765		1	12.8646	-7.10905		1	14.4001	5.3342		1	0.739996	13.8384		1	9.76867	8.36522		1	4.05959	4.24119
	1	11.1558	-2.13417		1	10.3937	-7.36753		1	8.4112	-0.501361		1	9.60787	18.3928		1	13.7374	1.62952		1	4.23771	-4.39402
	1	11.1422	-2.8457		1	7.75475	-6.01932		1	7.56125	-1.02926		1	8.54843	13.6799		1	13.6927	-1.29968		1	4.76296	-3.17561
	1	14.3377	-0.267765		1	8.94715	-10.0884		1	4.78414	2.44899		1	10.5959	13.6346		1	15.487	1.03244		1	3.41465	-3.85018
	1	14.2921	0.0513521		1	11.0074	-8.63685		1	13.0408	2.80668		1	7.22948	12.0617		1	8.45318	3.66278		1	3.34794	1.65765
	1	13.2769	-4.05028		1	13.7208	-9.40541		1	6.27497	3.29286		1	2.19053	15.8638		1	13.8636	-2.58565		1	7.80846	-3.73355
	1	10.8086	-0.706351		1	8.66855	-9.36356		1	11.0431	7.36584		1	2.97371	17.3283		1	17.1193	0.703856		1	0.994294	-2.52875
	1	17.1074	-0.0806674		1	4.97212	-6.11476		1	7.78517	3.84496		1	3.84908	13.0115		1	13.6848	1.03516		1	7.36443	-4.93243
	1	16.6119	2.07755		1	8.78354	-8.47166		1	4.30223	4.70966		1	8.87642	18.4626		1	9.15361	4.78648		1	6.95252	0.206698
	1	7.56077	-2.43515		1	13.3432	-7.80323		1	6.7138	0.97691		1	5.90845	16.441		1	11.931	-0.782574		1	8.11724	-1.45734
	1	11.2647	-5.17881		1	10.5503	-9.94611		1	8.04034	6.71914		1	9.76336	13.0295		1	8.40219	7.33662		1	0.0236677	5.48107
	1	15.2499	1.01122		1	12.5827	-4.75313		1	11.7602	4.05589		1	9.13017	18.0857		1	13.3719	0.590439		1	9.68157	-4.84055
	1	16.3799	1.14906		1	7.33863	-7.36404		1	6.73902	5.33388		1	10.3961	12.092		1	9.84119	5.36651		1	2.17565	2.90429
	1	15.1163	0.993208		1	13.1627	-7.5748		1	6.09772	-0.705517		1	4.32806	14.1469		1	12.2681	5.23053		1	9.2606	0.00538374
	1	10.8801	-1.00956		1	9.58854	-4.37179		1	6.83046	1.17065		1	4.37523	12.6818		1	8.87613	5.6205		1	1.57788	3.82828
	1	16.7897	0.179168		1	11.7123	-9.7267		1	11.2014	3.23088		1	7.10046	16.0015		1	10.0644	0.684534		1	2.01676	3.19031
	1	15.041	1.4924		1	10.7398	-8.52461		1	8.53703	5.15183		1	3.15313	14.8968		1	12.9771	-0.456004		1	10.3672	-3.06547
	1	15.9213	0.311898		1	13.1213	-5.88672		1	12.2353	3.69039		1	6.18777	11.935		1	8.58502	4.3722		1	3.24124	4.25429
	1	13.8715	-1.32563		1	7.92617	-9.42018		1	4.57809	5.16819		1	9.4107	18.1842		1	7.81606	4.74838		1	2.22674	2.90129
	1	13.0713	1.11044		1	11.6506	-11.581		1	11.4182	5.39227		1	9.97956	12.8162		1	8.60786	7.96286		1	-0.493203	4.76912
	1	8.02221	-4.05521		1	8.89286	-10.1347		1	7.9447	5.11522		1	1.54829	14.4728		1	16.7229	-1.40679		1	5.15882	-5.03088
	1	14.9715	-1.34974		1	6.67821	-6.69487		1	15.53	5.95019		1	10.1051	18.4805		1	16.8119	-0.790831		1	5.81376	-5.31539
	1	8.51215	-2.84803		1	10.2072	-6.51053		1	8.98486	5.84577		1	1.48739	12.4259		1	11.7334	5.55331		1	6.63636	2.57384
	1	14.2347	-3.29309		1	11.3118	-9.10646		1	11.0746	5.40105		1	6.08127	11.5077		1	9.08942	0.0738921		1	8.70569	-1.52662
	1	10.2055	-2.58414		1	11.1628	-5.70336		1	6.30837	1.76084		1	4.12684	9.56041		1	10.3274	4.3257		1	5.94092	1.89102
	1	7.83316	-0.320614		1	12.2233	-10.9196		1	15.2173	4.92246		1	10.0071	15.4224		1	11.0539	3.87042		1	6.00462	1.98822
	1	17.5572	-1.38821		1	9.83242	-7.93473		1	7.56971	4.44831		1	7.59344	11.1802		1	9.39811	7.26136		1	1.29255	4.78363
	1	9.53714	-2.26194		1	8.24297	-8.47714		1	5.04775	2.74331		1	6.77724	15.0791		1	16.4859	0.307084		1	2.52747	-3.00395
	1	8.97345	-1.61713		1	4.39547	-7.97815		1	8.99729	7.5424		1	2.56543	14.4303		1	10.2888	5.34187		1	4.06704	3.406
	1	6.98792	-4.30567		1	8.44764	-11.1418		1	13.7422	8.33884		1	3.02592	16.2842		1	8.80207	3.91766		1	3.03231	2.86514
	1	15.6934	-0.146237		1	3.59434	-7.88412		1	10.7921	3.95485		1	3.18614	16.3716		1	8.49037	1.69207		1	5.2873	-0.817632
	1	15.7847	-2.45683		1	10.2935	-8.67288		1	11.7409	5.18446		1	7.3728	11.523		1	13.5817	4.0185		1	8.74402	-0.742699
	1	13.2388	-1.53236		1	11.7561	-8.98659		1	7.65347	3.56871		1	10.198	15.2153		1	11.6441	3.93025		1	6.51823	-1.6314
	1	9.99627	1.34091		1	6.74374	-8.03716		1	6.63716	2.74182		1	9.98198	14.6799		1	11.7665	4.36265		1	5.5339	0.812447
	1	8.91414	-1.66917		1	7.24194	-4.96076		1	3.13823	2.55055		1	4.32974	13.7064		1	7.38248	2.99668		1	2.64518	2.60407
	1	12.3669	-2.07011		1	3.61641	-7.50562		1	6.51098	1.53879		1	9.14598	13.3732		1	8.3376	5.46915		1	2.46811	4.13995
	1	10.2582	-3.82053		1	5.40852	-5.26237		1	2.98972	3.27148		1	2.05782	13.2401		1	15.4225	1.58811		1	0.652566	-2.1391
	1	14.6175	1.57093		1	9.11125	-7.56881		1	8.39477	5.15785		1	2.21851	15.9365		1	15.2075	-0.872668		1	6.32413	-6.15696
	1	11.4228	-3.70674		1	12.4946	-10.5833		1	13.3411	8.60261		1	4.12495	11.5739		1	12.0501	8.27597		1	5.03681	5.22093
	1	7.76675	-1.1121		1	9.54362	-4.30487		1	6.32611	-0.416298		1	5.11338	12.2133		1	15.7974	0.535153		1	1.10434	-2.13218
	1	9.81685	2.66087		1	11.5657	-9.7032		1	8.27439	1.45587		1	9.28997	18.7533		1	9.96955	7.85778		1	2.70581	3.7796
	1	16.6305	-2.76684		1	6.12513	-5.22472		1	2.27565	3.74315		1	5.64861	12.3616		1	14.863	0.248692		1	6.86332	-5.47162
	1	13.5865	-1.07588		1	7.97669	-8.77724		1	6.48756	5.71265		1	4.16108	17.535		1	13.6729	-0.968174		1	5.6887	-3.99587
	1	9.11779	-0.840408		1	5.27605	-6.40315		1	6.7994	6.65898		1	10.7588	18.232		1	13.4569	-0.187363		1	9.87511	-4.17172
	1	10.1827	-1.08157		1	9.47843	-7.84566		1	12.5028	4.39018		1	11.6574	17.8372		1	8.7736	1.00843		1	8.63462	-1.31944
	1	10.1618	-3.31145		1	8.54659	-7.94096		1	6.93079	5.42044		1	10.651	17.4705		1	5.87224	6.72345		1	-0.3462	6.71834
	1	15.9786	3.41305		1	7.89877	-8.11734		1	14.0327	5.56666		1	5.17872	10.8072		1	11.0638	7.44276		1	3.00868	4.76025
	1	16.7161	-1.97124		1	10.6198	-7.55926		1	8.45762	0.924986		1	8.58595	11.8366		1	8.24457	6.62911		1	0.945267	4.82555
	1	13.1	-5.63775		1	10.6276	-7.66477		1	6.97212	4.02558		1	8.98445	19.5848		1	13.7322	-0.53476		1	3.31065	-2.08614
	1	14.1305	1.03479		1	7.73468	-9.34493		1	3.28932	3.61487		1	9.43045	19.8609		1	12.6949	6.07908		1	8.41624	1.9501
	1	7.11347	-3.79077		1	8.76417	-5.60763		1	5.46163	2.99049		1	9.36814	18.5561		1	10.9432	-1.6703		1	12.2053	-3.223
	1	16.2075	-1.48141		1	11.3184	-9.69845		1	6.18258	5.26293		1	6.32167	13.5395		1	15.0015	-0.518494		1	8.7279	-5.03298
	1	15.2871	-0.645274		1	13.594	-9.52135		1	5.74017	3.00921		1	8.71255	17.5224		1	13.5006	1.24541		1	2.84334	-4.44702
	1	17.6523	0.0342382		1	6.27309	-9.37738		1	10.8858	7.08079		1	8.58188	17.3159		1	8.50752	4.60355		1	3.57755	1.49407
	1	12.5543	0.352288		1	6.12817	-7.65352		1	11.0479	9.16342		1	9.57425	17.1143		1	7.979	2.14132		1	3.41616	0.858213
	1	7.92651	-5.17113		1	11.9578	-8.16714		1	6.63177	-0.275492		1	6.57051	10.471		1	11.2874	-2.6846		1	10.3457	-2.19241
	1	9.75815	-5.00446		1	11.7476	-8.80272		1	7.03209	4.91619		1	9.10427	15.7701		1	11.0846	6.31223		1	6.56064	0.231253
	1	10.4704	-2.73839		1	12.6301	-9.36277		1	15.0955	4.68351		1	5.48164	13.2701		1	10.13	0.672138		1	6.20656	0.48955
	1	15.3027	3.59953		1	8.40201	-6.05613		1	12.4191	5.72346		1	10.742	18.1283		1	16.7993	-0.37811		1	3.40735	-3.98599
	1	13.921	-2.65656		1	11.2751	-9.48727		1	5.32608	3.80523		1	9.35558	15.4281		1	12.3689	-0.771706		1	10.6597	-3.89418
	1	16.991	-1.13416		1	13.6382	-10.2933		1	5.04085	-1.18071		1	5.39756	9.1319		1	7.45133	6.59049		1	1.85593	3.21619
	1	16.7352	-1.6515		1	12.0531	-9.15081		1	10.4937	5.85683		1	5.70784	17.244		1	13.2357	-3.00735		1	10.4046	-3.66957
	1	16.6301	-0.840148		1	9.54643	-8.30653		1	13.1775	7.51266		1	4.34859	15.3872		1	8.6932	3.80128		1	1.63718	2.21064
	1	8.98367	-2.01001		1	11.1558	-7.49333		1	12.7606	5.5365		1	3.41851	12.8132		1	7.01719	1.44671		1	4.49858	0.207456
	1	9.89315	-0.762334		1	5.50944	-7.2119		1	8.39802	0.68616		1	2.48029	11.8564		1	6.61395	1.71723		1	4.56853	-0.234869
	1	15.9569	-0.199649		1	11.6403	-10.6595		1	13.1521	7.48593		1	5.81508	16.4502		1	14.4421	-0.632118		1	3.03471	-2.74924
	1	11.8997	-3.61928		1	5.99367	-5.51455		1	11.9358	3.66694		1	4.42009	13.3885		1	10.2459	-0.25919		1	10.1731	-2.05551
	1	9.91374	-0.534459		1	8.94801	-11.0417		1	14.0293	4.16824		1	-0.0529093	12.8897		1	12.8366	0.636292		1	4.14629	-3.42349
	1	15.7694	1.42607		1	7.08997	-6.4167		1	11.1196	2.11723		1	5.34558	12.5321		1	6.84058	5.82395		1	-0.804841	6.22027
	1	14.6291	0.0275443		1	8.96485	-3.75834		1	9.65123	8.45511		1	7.19341	12.5825		1	10.2959	8.30282		1	3.60821	5.46334
	1	9.76833	-3.55765		1	10.7108	-9.07049		1	4.40545	1.33961		1	1.43482	16.0176		1	9.22731	7.16524		1	3.64236	3.86981
	1	17.8327	-0.183633		1	6.77323	-5.48159		1	13.0987	4.33269		1	9.03483	18.3493		1	10.3811	-0.108431		1	11.2187	-2.1217
	1	7.88597	-2.36623		1	7.76284	-5.457		1	6.85085	-0.766437		1	4.15394	16.9446		1	14.0229	0.569319		1	2.57726	-3.74496
	1	8.65439	0.694862		1	4.43611	-7.46941		1	6.17552	2.99297		1	12.3869	17.6896		1	12.3217	0.61905		1	4.2322	-3.12983
	1	7.97473	1.79896		1	12.3551	-10.9167		1	5.0472	2.12986		1	1.62367	17.2351		1	16.7796	0.5266		1	1.49055	-2.45633
	1	14.492	1.95625		1	10.844	-11.5274		1	7.2108	5.15948		1	12.2181	17.4951		1	12.6561	0.842626		1	6.90821	-3.67816
	1	10.6296	1.32602		1	8.61207	-8.45164		1	11.8079	8.73495		1	7.82139	16.3676		1	8.32019	5.56133		1	6.12679	-0.0394843
	1	13.2545	0.0517329		1	9.92653	-4.37957		1	6.48267	2.15152		1	11.1032	16.6874		1	8.79241	7.3612		1	1.51469	4.52995
	1	9.05394	-3.32141		1	6.78654	-5.12497		1	5.3124	4.4117		1	5.87863	15.3051		1	9.93056	1.57099		1	1.70303	3.06118
	1	11.7541	-4.39427		1	9.7025	-7.58		1	3.79232	3.61173		1	10.9766	16.8513		1	7.74408	3.2033		1	2.71058	1.26043
	1	11.9817	-4.49747		1	6.30824	-7.48226		1	12.2094	4.82818		1	11.1314	15.8605		1	15.4036	-0.927658		1	7.69459	-5.30946
	1	13.5236	0.3517		1	13.5119	-9.88704		1	12.3382	5.79953		1	5.60351	18.2698		1	8.95664	4.80896		1	-1.66308	4.34582
	1	14.4475	2.32065		1	7.71378	-8.00334		1	6.86181	3.52093		1	5.44377	15.0528		1	9.61559	6.19343		1	4.31773	4.13775
	1	13.7988	1.70292		1	7.28324	-4.17213		1	8.9234	2.62865		1	4.69171	12.9196		1	16.6734	1.03051		1	5.7596	-5.18584
	1	14.1712	1.28811		1	10.9088	-3.41532		1	8.02852	0.662452		1	5.5281	13.0309		1	17.1203	0.402918		1	6.48745	-5.95856
	1	13.0205	0.416112		1	9.95781	-8.78833		1	6.51922	1.65744		1	5.03648	17.9487		1	14.8497	-1.88039		1	9.85982	-4.32819
	1	7.49824	-0.900604		1	10.0405	-7.58298		1	4.96441	0.268866		1	10.4875	15.1046		1	9.17697	2.27801		1	1.14313	2.94342
	1	8.46694	-2.66681		1	8.96404	-5.7362		1	12.1586	4.62317		1	5.33297	16.9414		1	10.5193	0.435869		1	8.76156	-3.6384
	1	7.14523	-0.482476		1	8.35595	-6.12137		1	6.19577	0.599733		1	3.28513	13.7004		1	17.0527	-0.461649		1	5.12319	-5.94223
	1	8.25947	0.397664		1	6.6953	-6.2415		1	8.10023	1.78462		1	5.78707	18.0308		1	11.5369	6.07584		1	6.97773	0.747388
	1	16.2475	-2.14523		1	13.2181	-7.67511		1	11.1449	1.01534		1	7.38622	17.1558		1	15.9613	-0.763505		1	5.04639	-5.11153
	1	7.76228	-1.66149		1	10.7958	-11.155		1	8.58201	6.38212		1	10.401	16.1612		1	9.99585	3.30095		1	4.61681	1.75256
	1	12.5216	-2.84306		1	6.78254	-10.5612		1	7.70437	5.7556		1	8.53685	15.9266		1	13.615	1.55184		1	6.21801	-3.77304
	1	15.1545	-1.90705		1	13.4091	-9.49213		1	7.58772	5.96262		1	1.91456	16.168		1	12.3978	0.209573		1	7.07285	-2.43036
	1	17.4917	-1.27079		1	4.77987	-5.54913		1	6.7938	4.32318		1	5.23212	14.7407		1	15.7262	-0.576769		1	6.94612	-5.03935
	1	17.8804	0.503698		1	10.5412	-10.3663		1	6.80493	-0.953777		1	6.16506	10.1608		1	11.1703	-0.416936		1	4.04155	1.02953
	1	9.15763	-0.997793		1	10.7235	-9.33779		1	13.0972	4.09859		1	8.52773	17.7439		1	12.9367	-1.43906		1	4.87265	-4.31054
	1	13.0792	1.43008		1	11.7637	-8.43478		1	12.7884	5.12043		1	9.48004	18.0501		1	8.4348	2.51376		1	7.8593	-0.897804
	1	17.1975	-2.35097		1	10.6034	-5.61853		1	4.42217	2.12004		1	4.5866	16.4396		1	13.4676	-0.101384		1	10.6183	-4.0813
	1	11.4242	-3.3659		1	4.44635	-7.28147		1	11.543	4.79987		1	4.98569	16.2745		1	13.1773	0.458616		1	3.94309	-3.00932
	1	17.6562	1.74345		1	6.50454	-9.80244		1	5.65695	-0.423069		1	8.70453	11.4492		1	6.96907	0.253492		1	7.62018	-1.08209
	1	10.8317	-0.606554		1	8.34257	-7.1971		1	12.5768	5.43067		1	11.0299	11.791		1	11.3909	5.70117		1	6.63873	2.01889
	1	17.3271	1.43533		1	12.9013	-7.59876		1	11.1472	6.32825		1	2.58962	16.5927		1	10.5855	6.34599		1	3.84158	4.86169
	1	15.6327	1.90314		1	9.0967	-9.36612		1	12.3462	7.92213		1	9.10004	17.9882		1	7.4216	4.53117		1	1.58837	1.84049
	1	15.3163	0.145799		1	10.6795	-7.79533		1	9.42562	2.25125		1	9.67479	14.6941		1	6.31312	3.79565		1	0.631922	3.30347
	1	9.37409	0.0986934		1	10.7772	-10.8928		1	3.35228	4.35177		1	9.54519	18.3356		1	11.6154	5.24294		1	7.1253	1.04433
	1	14.9988	0.173882		1	10.7933	-8.29913		1	4.81672	1.87959		1	7.47438	13.9808		1	9.2866	1.42394		1	4.31319	2.50411
	1	9.47645	0.954286		1	6.8396	-5.20137		1	5.6448	3.05423		1	9.90821	11.8668		1	7.87591	6.17998		1	0.615834	2.27076
	1	17.3589	0.930644		1	8.73116	-5.22347		1	11.394	5.60877		1	8.53403	16.7325		1	9.77165	4.15784		1	2.58886	-2.10418
	1	15.3744	2.793		1	10.8075	-8.03454		1	6.31786	3.47773		1	6.11176	17.9209		1	15.262	1.79381		1	4.04555	-1.15108
	1	8.59675	3.43542		1	6.94155	-8.81779		1	11.7769	7.99737		1	9.25396	17.9167		1	6.62153	6.03372		1	-0.951865	4.40248
	1	11.253	-3.10588		1	9.54583	-5.3083		1	13.4447	5.31574		1	6.51008	16.6848		1	16.6223	-1.69838		1	4.3981	-5.03799
	1	11.6235	-2.80372		1	12.9288	-9.71513		1	9.32252	5.57393		1	9.94983	13.7678		1	10.8973	5.97416		1	8.05338	1.14767
	1	8.09218	-3.52639		1	11.2127	-7.0012		1	7.57747	1.23633		1	5.15489	16.3773		1	16.2671	0.000127407		1	6.97836	-5.03833
	1	7.97964	-1.63363		1	6.32	-6.5139		1	9.21347	-0.00826042		1	10.2904	19.6443		1	6.06796	7.27981		1	-1.11558	6.62591
	1	14.4395	-2.96817		1	11.3637	-9.31977		1	11.5741	8.53032		1	5.14005	9.91173		1	16.5	-0.057707		1	8.35649	-5.57116
	1	10.097	-0.447877		1	6.39893	-4.36752		1	8.05013	-1.24814		1	9.87483	16.2833		1	12.4533	-1.56384		1	6.41988	-3.31405
	1	6.85181	-3.47894		1	9.10225	-3.8174		1	7.76538	5.93825		1	-0.154478	12.5618		1	14.0134	-0.283545		1	8.31776	-4.76747
	1	12.2418	3.40781		1	9.3991	-2.82625		1	14.2128	3.75466		1	9.40284	16.8184		1	10.2585	4.31707		1	4.83703	2.56009
	1	12.3742	3.35596		1	13.3244	-7.88097		1	12.3104	6.17091		1	8.65583	13.8527		1	15.7823	0.383783		1	2.20647	-2.56715
	1	7.7245	-4.74824		1	10.532	-5.0251		1	5.84566	0.705582		1	12.2072	16.7388		1	14.6955	2.5515		1	12.3402	-4.47915
	1	15.4098	-0.981845		1	11.5061	-7.9873		1	14.0493	8.35523		1	8.5763	12.4242		1	12.8531	5.85126		1	9.08978	-0.296687
	1	13.0917	-3.83181		1	5.75019	-7.07687		1	8.27548	-0.35036		1	10.8381	15.6352		1	10.9715	5.01424		1	4.61617	3.79322
	1	18.0938	0.664307		1	6.74518	-8.54089		1	10.0177	0.200185		1	1.98931	12.4641		1	6.88525	4.12162		1	1.65261	4.83571
	1	7.05633	-5.69717		1	6.54483	-7.98626		1	10.3707	-0.170366		1	10.2465	17.5483		1	10.263	4.17279		1	0.885493	5.77915
	1	18.4341	-0.942158		1	10.6938	-7.06852		1	12.9591	3.89758		1	5.50092	11.8112		1	13.0514	6.97138		1	7.98575	2.57783
	1	15.8358	2.08692		1	13.4332	-7.95556		1	9.11997	7.1693		1	6.20848	13.9262		1	13.6928	2.42506		1	0.712118	-2.10617
	1	16.834	0.855685		1	13.182	-7.27472		1	9.93957	5.88457		1	12.0706	16.2909		1	13.5354	5.71731		1	6.50416	3.60653
	1	11.2665	-1.0693		1	10.8966	-7.49344		1	2.94323	3.91984		1	6.7225	16.2049		1	7.68445	4.26993		1	4.48185	2.08295
	1	16.2211	1.65749		1	6.93939	-3.90633		1	4.706	0.246899		1	4.54761	13.0887		1	13.9818	5.4063		1	9.80299	-0.207502
	1	18.1883	-1.59466		1	6.89047	-5.56106		1	5.854	0.246474		1	9.94325	12.6727		1	13.1451	-1.35308		1	7.88119	-1.75078
	1	15.7095	-3.49754		1	7.70754	-3.62995		1	9.49645	7.144		1	9.83797	14.2482		1	15.4239	-0.796758		1	1.75663	-3.26928
	1	12.3172	-0.848197		1	8.46978	-3.82281		1	10.6745	5.53469		1	1.17937	13.4526		1	12.4859	-2.331		1	4.06799	-2.07018
	1	8.98558	-0.240441		1	10.2851	-10.4568		1	11.5942	6.64338		1	6.18656	11.6675		1	10.7385	7.45829		1	2.08308	5.31085
	1	11.7052	-1.25502		1	6.82053	-5.96349		1	11.4394	5.23403		1	5.95906	14.496		1	11.7064	3.4912		1	6.23284	3.23549
	1	12.9717	-4.12267		1	8.72914	-8.44082		1	11.8441	2.52727		1	9.9389	15.8121		1	9.95143	1.98588		1	0.679691	3.23066
	1	14.708	2.36349		1	11.838	-11.4885		1	7.4238	2.57642		1	9.4231	17.8284		1	13.757	-0.908025		1	6.7668	-4.48441
	1	14.2994	-4.36062		1	11.4011	-10.8996		1	4.41873	1.6449		1	3.10356	16.3833		1	13.8503	-1.43343		1	5.64293	-3.46301
	1	9.57854	-1.94655		1	11.7913	-8.5411		1	7.30246	1.14965		1	9.21011	19.0793		1	11.5219	6.64232		1	7.35628	2.775
	1	16.1923	-3.00928		1	8.08496	-5.18825		1	8.30943	2.46714		1	6.72735	17.2158		1	8.18976	5.0035		1	5.4981	0.539514
	1	12.5735	2.59636		1	11.0734	-5.27717		1	14.2676	4.69282		1	8.87941	18.7403		1	13.0919	1.36906		1	1.66298	-1.01215
	1	15.3544	0.42623		1	10.3783	-11.2702		1	3.79261	4.11793		1	7.74386	10.0847		1	14.3268	3.74692		1	11.8044	-4.19742
	1	14.9573	1.71807		1	6.75253	-7.55549		1	6.29511	3.7856		1	8.10747	14.4001		1	9.59294	7.06099		1	2.39141	5.43603
	1	7.76343	-4.50083		1	12.2937	-9.38087		1	10.0201	4.2455		1	4.52655	10.2454		1	14.8057	-0.919098		1	8.16929	-4.60444
	1	13.1427	-1.16658		1	8.95582	-6.30053		1	12.0313	5.06636		1	3.87104	14.9514		1	15.9645	1.97794		1	0.0101428	-0.0970399
	1	9.78682	-1.19		1	12.2297	-9.43064		1	14.6737	7.48181		1	4.02049	12.3555		1	14.5587	-2.12505		1	5.74341	-4.13942
	1	16.3172	1.57038		1	12.3028	-7.80374		1	5.83422	4.934		1	5.92351	12.0116		1	10.3659	1.63792		1	9.05779	-0.601549
	1	14.4153	2.74989		1	11.5201	-9.14784		1	12.0283	2.8997		1	7.20817	18.2226		1	13.159	4.32592		1	7.94137	-0.338933
	1	13.6452	-3.46013		1	9.78848	-5.72421		1	11.6947	4.40606		1	2.94367	14.0665		1	13.5355	-3.29682		1	9.2602	-3.95141
	1	8.62176	-2.44274		1	11.5973	-9.06823		1	8.03471	-1.3489		1	3.79655	14.2666		1	13.4319	5.14532		1	9.7482	0.652288
	1	10.6392	0.690274		1	9.3426	-4.32172		1	15.0264	4.57431		1	5.81073	12.473		1	16.3091	-0.0994694		1	4.7516	-4.49611
	1	17.762	-2.68019		1	11.5697	-7.46105		1	6.33296	5.3958		1	6.94215	11.1829		1	13.0331	-1.85235		1	7.87946	-2.43208
	1	10.9548	-4.17065		1	12.2512	-7.55836		1	13.5817	2.57489		1	10.0926	16.8364		1	14.1608	0.238761		1	2.33622	-2.74232
	1	15.0523	-1.56119		1	10.531	-2.73902		1	13.2883	2.6292		1	5.77341	10.1514		1	11.0988	4.46319		1	6.65036	2.68899
	1	10.7034	2.01049		1	7.36423	-7.9159		1	14.0144	4.9882		1	2.67019	14.2469		1	15.892	-2.61832		1	9.78195	-5.12264
	1	14.6523	0.624046		1	7.65186	-8.17687		1	6.55631	6.65921		1	3.08317	12.4566		1	7.04585	0.411687		1	6.82431	-1.08254
	1	13.4334	-0.665014		1	5.89256	-5.33218		1	10.7787	6.25567		1	5.02794	17.2522		1	12.9251	-0.593189		1	6.93831	-3.33495
	1	17.0228	-2.77296		1	7.0117	-4.56127		1	8.791	3.25754		1	2.1766	13.8829		1	8.34937	4.38417		1	4.28124	0.455281
	1	16.1776	0.031992		1	8.93917	-10.4283		1	13.7758	6.97373		1	9.50282	17.3802		1	15.6941	0.577642		1	1.00923	-1.02881
	1	16.2434	-2.38868		1	9.17374	-4.59815		1	10.8395	5.29659		1	11.3736	14.2021		1	11.0533	-2.5973		1	8.24617	-3.37047
	1	15.3147	-0.599689		1	5.01735	-4.93265		1	11.3407	-0.418731		1	11.0461	13.1801		1	15.5126	0.269628		1	6.65551	-5.56246
	1	13.9524	-0.0863141		1	13.84	-6.43782		1	7.48642	1.62587		1	1.23213	12.7106		1	12.8559	1.97041		1	3.5395	-3.60167
	1	12.6026	1.56504		1	14.3008	-9.49748		1	5.68804	2.84867		1	6.67572	13.1002		1	14.7079	-1.65648		1	5.20099	-5.09201
	1	13.2301	-1.71585		1	4.34369	-6.40406		1	8.04101	-0.226904		1	8.81736	19.347		1	5.6853	4.76244		1	0.169307	7.06848
	1	14.1743	-2.49363		1	12.1158	-11.0996		1	7.79755	1.68663		1	5.12403	12.0206		1	14.2651	-2.90365		1	9.1817	-4.86292
	1	9.30111	2.95328		1	7.71487	-8.77365		1	8.07644	1.27948		1	2.00406	15.4931		1	11.0224	4.36494		1	3.90218	1.97194
	1	17.4134	2.53503		1	12.906	-9.39591		1	7.07118	5.31639		1	4.91782	16.2979		1	11.6683	3.80347		1	8.99078	-0.757755
	1	6.41215	-2.37007		1	3.66683	-7.75149		1	6.31512	-1.0191		1	3.84311	10.5902		1	15.0025	1.36346		1	6.18057	-5.6688
	1	15.5048	3.19877		1	11.3474	-10.6695		1	10.1161	3.95606		1	7.49963	10.1186		1	12.0955	-1.2285		1	8.29477	-2.40875
	1	15.6168	1.39964		1	11.7708	-7.55981		1	6.72319	5.0014		1	7.97928	12.6553		1	8.08584	2.00324		1	4.88623	0.97023
	1	17.5352	1.04599		1	11.6324	-8.15276		1	3.86478	2.65373		1	3.49595	13.6941		1	14.451	5.30159		1	10.4095	-1.10555
	1	12.7972	0.203116		1	8.93791	-6.93835		1	13.6021	5.66447		1	3.23278	15.8374		1	14.8017	0.362939		1	4.4242	-1.247
	1	15.8835	0.391952		1	12.9665	-9.82999		1	6.42625	0.913286		1	9.49373	17.5833		1	7.57737	5.3654		1	3.54702	2.35718
	1	8.61407	-2.72717		1	10.4732	-9.25347		1	13.0716	6.62441		1	10.7266	17.683		1	7.79433	3.12145		1	1.23768	5.82488
	1	17.1558	0.204896		1	8.66453	-10.9237		1	2.23218	4.07703		1	4.06372	16.4773		1	11.6766	3.58393		1	4.28125	3.27664
	1	9.16983	-0.66507		1	9.61151	-7.53846		1	14.3915	6.18604		1	6.81291	16.7289		1	14.7605	-1.47758		1	6.51188	-4.63858
	1	11.971	-0.613562		1	8.17946	-5.3801		1	12.5789	6.62159		1	6.04923	14.919		1	13.6198	1.03474		1	4.02303	-3.17807
	1	16.6294	-1.51424		1	9.03573	-7.22973		1	11.8923	6.9534		1	6.97264	12.3322		1	9.94763	5.0543		1	4.11673	2.32487
	1	14.5028	0.179248		1	7.30629	-9.76295		1	6.5788	5.31807		1	2.63252	11.6149		1	16.3048	-0.928528		1	4.20925	-4.9826
	1	8.91977	-0.0167499		1	13.6257	-7.89726		1	13.3674	3.1649		1	9.44185	17.8446		1	14.0288	5.35608		1	8.35939	0.636355
	1	16.8627	-3.38869		1	8.03922	-10.433		1	12.6812	5.72794		1	0.959385	17.5621		1	16.0316	-1.22074		1	4.30461	-4.57827
	1	13.9225	2.23307		1	7.12083	-5.48902		1	7.53736	0.641322		1	3.48729	17.6631		1	7.01407	1.76434		1	2.17351	1.29349
	1	8.50692	-2.01344		1	9.7643	-11.2416		1	6.88395	4.83776		1	0.0588581	16.0151		1	10.0392	0.122355		1	10.194	-3.68444
	1	7.79013	-0.308316		1	11.8885	-6.84748		1	4.6875	5.32198		1	10.4174	11.3018		1	7.30313	1.34675		1	4.55949	-0.760687
	1	11.9558	-1.28902		1	13.1968	-10.3645		1	6.06934	5.41742		1	8.25038	15.5667		1	11.0318	3.02298		1	5.96672	3.95241
	1	14.2233	0.11271		1	11.1716	-7.54391		1	5.68804	1.89709		1	8.50675	11.548		1	7.3815	1.96008		1	6.66207	0.258275
	1	15.6028	3.06349		1	5.1083	-7.74505		1	11.005	4.3557		1	1.3896	13.2286		1	8.18965	2.57878		1	2.72074	1.28407
	1	11.1343	-2.57719		1	9.70974	-7.63558		1	6.54731	1.4467		1	6.74837	16.248		1	12.6609	5.81723		1	9.55503	0.215518
	1	14.8077	-0.352884		1	8.47847	-5.98848		1	7.15263	2.87779		1	6.90442	10.7636		1	9.31813	4.56094		1	3.95869	2.99301
	1	15.1459	-3.1712		1	12.2979	-8.59573		1	6.99534	2.2288		1	1.10192	15.6035		1	7.6199	4.2961		1	2.01378	5.81943
	1	14.7129	-0.334046		1	13.9913	-7.35865		1	11.9954	8.00134		1	7.73969	19.2496		1	9.666	-0.0488849		1	8.94408	-2.06115
	1	8.97264	0.969744		1	8.19204	-9.1441		1	10.2011	5.47002		1	0.0877188	12.7504		1	7.73428	1.18197		1	5.35151	0.186614
	1	13.0183	0.769672		1	6.60038	-5.18124		1	10.1317	7.52689		1	3.25381	16.3099		1	16.4061	-1.70547		1	2.19672	-4.25263
	1	9.75048	2.88257		1	10.5521	-5.07045		1	3.77839	1.60456		1	5.20817	15.82		1	7.72109	1.48032		1	6.25451	-1.17234
	1	13.2053	-2.30402		1	9.94056	-9.30901		1	6.84557	4.90388		1	3.99462	13.5076		1	10.4785	5.01511		1	5.47663	1.01725
	1	9.28745	-0.560793		1	6.64874	-8.9976		1	5.68043	5.33536		1	7.98072	19.4684		1	8.10063	4.95905		1	0.743018	3.89589
	1	9.81546	-1.15163		1	11.6251	-11.1812		1	14.5381	3.23323		1	4.24977	11.502		1	11.9356	5.6384		1	7.10342	3.80557
	1	14.1267	-3.57892		1	13.9199	-6.09742		1	13.1446	5.71517		1	7.06701	16.4293		1	8.88542	4.88339		1	3.36014	2.76027
	1	9.89734	-1.20174		1	12.9547	-10.1791		1	6.79679	3.00292		1	3.22619	16.7697		1	15.387	-0.168059		1	4.48332	-4.75193
	1	10.7529	-1.86969		1	9.75713	-7.31155		1	8.38996	2.16149		1	6.2587	14.9989		1	13.7107	2.10924		1	2.85223	-1.60315
	1	10.119	2.60611		1	9.92555	-9.03547		1	8.72852	6.14793		1	9.82341	16.1216		1	13.4497	1.88652		1	12.198	-3.42362
	1	11.0646	1.75903		1	12.3125	-10.1396		1	12.7081	6.68184		1	6.09719	18.2789		1	7.11515	3.50199		1	3.91801	0.823724
	1	15.3421	-0.755155		1	9.4818	-10.086		1	4.40018	2.88441		1	9.30803	13.8796		1	8.44383	2.45849		1	6.77298	-0.134399
	1	8.65672	2.13646		1	11.6869	-10.5114		1	13.1296	3.92267		1	4.3148	14.7697		1	16.3213	-1.53788		1	7.85248	-4.42447
	1	9.61541	-2.55231		1	11.2554	-9.13115		1	11.3916	3.21039		1	0.275795	14.4117		1	7.79127	2.30818		1	4.39348	0.444609
	1	7.27479	-2.83437		1	12.7194	-5.34032		1	13.6168	5.51735		1	3.2381	13.4027		1	8.11969	8.47189		1	1.46789	5.61897
	1	14.207	-2.55403		1	9.30177	-8.38504		1	6.983	4.16731		1	3.62147	12.9193		1	9.74018	4.7285		1	3.52569	3.13965
	1	7.34115	-1.11084		1	8.16286	-10.7889		1	8.47227	2.11576		1	8.89907	16.6483		1	7.66587	1.54806		1	5.94368	-0.964947
	1	15.1245	1.81795		1	10.4235	-3.36747		1	14.6291	7.50837		1	8.95959	19.7929		1	7.34766	2.45824		1	6.34323	-0.69056
	1	13.2431	2.74848		1	12.4334	-7.06056		1	7.39907	2.24227		1	8.92019	14.3938		1	13.4349	5.26797		1	7.56119	0.274283
	1	17.6062	-1.66357		1	5.25083	-4.33214		1	12.9612	6.15328		1	2.42734	15.3146		1	7.72993	4.8917		1	3.3832	2.83106
	1	9.38371	-1.75958		1	13.0509	-8.64502		1	9.58453	7.90562		1	9.91916	14.2166		1	10.6247	7.12393		1	5.43783	3.86458
	1	10.586	-0.238062		1	11.24	-7.2629		1	12.3023	3.91989		1	3.11411	17.132		1	15.5953	-1.18933		1	5.97875	-4.0301
	1	14.9864	-0.999996		1	13.2416	-8.97297		1	7.01254	4.16599		1	8.83763	12.2166		1	14.9879	1.34756		1	3.41508	-2.81633
	1	8.73525	0.481282		1	10.7651	-7.25484		1	15.6753	5.05226		1	6.27008	12.4846		1	11.3204	6.5605		1	7.30634	2.93072
	1	8.75815	-5.04388		1	12.4897	-10.1643		1	10.8489	-0.625706		1	3.59951	12.3981		1	10.5346	5.13803		1	6.64232	-0.169015
	1	12.0006	-2.95038		1	6.77728	-5.71294		1	12.381	7.67237		1	11.8688	18.4139		1	10.3732	3.70016		1	7.12987	0.797956
	1	8.93867	2.38319		1	12.1438	-10.0036		1	8.93902	-0.693385		1	11.3982	17.4476		1	9.17147	1.84772		1	6.63176	-1.92221
	1	8.93611	1.77515		1	8.7611	-6.30188		1	10.6582	5.41123		1	3.81569	16.762		1	5.7123	4.41238		1	0.441021	6.58026
	1	14.6007	-1.14006		1	9.54966	-6.30772		1	12.6251	8.61271		1	7.52854	14.4325		1	14.6806	-2.25697		1	5.57401	-4.72518
	1	9.41242	-1.66177		1	10.7192	-10.2524		1	12.5046	6.72295		1	5.00345	15.4876		1	7.77022	7.72535		1	-0.85283	3.67638
	1	13.2621	-3.29365		1	11.0031	-8.68864		1	8.07312	5.70079		1	3.21125	14.6532		1	11.5556	8.14301		1	5.05496	5.08591
	1	16.8416	-0.671272		1	9.28598	-4.38621		1	14.9688	4.28232		1	5.17589	17.1219		1	6.8015	8.22687		1	-1.96803	6.0381
	1	16.7988	2.37267		1	9.59988	-11.0881		1	3.86776	4.46411		1	5.70458	13.4617		1	13.6087	3.90095		1	8.23395	0.105545
	1	13.6282	-3.10599		1	12.2594	-7.78274		1	15.4344	5.79427		1	5.20815	12.94		1	14.1864	-0.508282		1	3.82511	-2.78426
	1	14.5765	-2.8297		1	6.42771	-4.9882		1	7.39726	6.08668		1	11.4992	17.9519		1	9.21698	0.450442		1	7.61643	-1.8876
	1	9.97782	-0.206841		1	8.35124	-4.39912		1	6.37611	6.5383		1	1.81792	14.0779		1	7.99382	3.4688		1	4.8574	0.43161
	1	10.2921	1.58408		1	9.08507	-7.50731		1	10.4945	4.05398		1	9.58694	19.0551		1	12.9963	5.46722		1	8.86522	-1.40014
	1	7.54666	-2.37394		1	12.7365	-9.86255		1	9.12423	8.45162		1	10.6748	13.2342		1	10.9924	0.63211		1	11.0806	-3.29646
	1	15.5058	0.523944		1	12.7718	-8.22235		1	8.97506	2.20682		1	0.443401	16.6744		1	7.75489	8.33244		1	-0.294907	4.98468
	1	8.60086	-5.40583		1	7.90668	-7.41746		1	9.05664	2.67062		1	1.71525	14.0296		1	17.2941	-0.975984		1	8.02956	-5.07823
	1	12.7629	-4.81174		1	12.856	-11.1603		1	8.71282	6.21581		1	1.89663	17.3609		1	7.22118	5.18522		1	0.722847	2.33369
	1	7.35394	-5.92797		1	12.0584	-10.551		1	6.75903	-1.28169		1	4.65517	18.5399		1	7.97507	6.28234		1	3.36727	4.87039
	1	17.2831	-3.06132		1	10.0591	-4.26208		1	3.94793	4.87303		1	0.587443	13.0187		1	11.692	5.04018		1	6.8944	1.96776
	1	14.115	1.80591		1	11.3667	-5.10796		1	7.13583	6.35028		1	7.91441	15.1587		1	8.96964	3.30212		1	4.28626	2.70539
	1	11.9123	0.330948		1	10.7999	-3.49819		1	13.3646	4.7955		1	7.79454	10.9555		1	16.8767	-0.271268		1	7.51703	-5.02294
	1	8.95747	-1.33481		1	8.69573	-8.59652		1	13.2334	3.67718		1	9.45097	19.5124		1	9.3138	2.72613		1	3.76567	2.22057
	1	13.9834	-1.02476		1	8.23393	-4.37265		1	6.18887	1.66148		1	9.38797	15.7655		1	12.0957	3.76085		1	9.2314	-3.88155
	1	11.5823	1.23664		1	8.28817	-5.78057		1	12.1411	5.25614		1	0.182896	12.4396		1	9.89481	3.92972		1	0.770698	5.96326
	1	9.45139	-5.19394		1	8.36915	-10.6154		1	9.37229	2.87823		1	7.5522	17.5634		1	12.3568	4.87668		1	6.4166	-0.505255
	1	15.7745	-2.02768		1	7.46514	-5.36113		1	12.5245	6.10683		1	9.10124	17.2099		1	14.3882	-1.00786		1	3.46671	-3.84815
	1	8.19123	-3.77883		1	7.89534	-6.8559		1	9.16542	1.53855		1	2.77828	15.8952		1	12.6917	5.96326		1	8.22691	2.9072
	1	9.9528	-2.9906		1	10.7611	-3.95194		1	11.4004	4.27333		1	7.50856	16.7239		1	15.0283	0.342514		1	7.12167	-5.78187
	1	12.5018	-1.14373		1	10.5738	-5.42601		1	11.0218	1.62756		1	11.5608	17.0752		1	11.6594	5.38875		1	5.33083	5.06751
	1	10.9324	-0.90095		1	12.6542	-11.3429		1	6.37321	3.91963		1	9.05097	14.725		1	7.03367	5.62319		1	-0.100436	2.69325
	1	16.9972	-1.45686		1	10.121	-3.31691		1	8.91583	0.989948		1	9.41977	16.6098		1	7.72694	4.85283		1	1.75392	6.02762
	1	9.26756	-0.162395		1	6.58682	-5.98999		1	8.01264	1.65171		1	2.81653	15.077		1	8.39775	5.23851		1	1.68063	2.90991
	1	14.6816	-2.2073		1	5.45995	-5.21701		1	6.98177	2.68415		1	11.4904	15.8907		1	14.2583	0.817403		1	7.97171	-3.39967
	1	10.2433	-2.58312		1	9.0407	-9.64622		1	7.72497	2.16006		1	9.55263	11.73		1	16.259	-1.40576		1	3.7165	-4.89325
	1	13.3197	-2.71093		1	6.94101	-3.81877		1	6.05565	5.00237		1	0.586905	13.7375		1	11.3353	-2.64816		1	9.2535	-3.47377
	1	15.8627	1.23633		1	12.7041	-6.8476		1	12.2649	2.44248		1	8.1426	15.1095		1	10.1138	7.05076		1	4.78881	2.7645
	1	14.5287	-3.96523		1	11.9818	-7.55764		1	9.99976	1.08767		1	3.69831	15.9936		1	11.8665	1.71256		1	3.22059	-1.64866
	1	16.2514	-0.652569		1	10.1368	-8.29618		1	10.6924	5.36806		1	9.88539	20.2109		1	10.0544	6.71397		1	4.42111	3.668
	1	12.6721	-2.57816		1	7.09897	-5.08121		1	10.8317	0.804516		1	5.38147	15.1481		1	10.6231	-2.2043		1	8.60708	-3.51243
	1	7.29978	-4.23232		1	9.45409	-5.10791		1	8.36799	0.201511		1	10.8514	15.2508		1	9.19631	1.106		1	7.25064	-1.16883
	1	9.04408	-2.15838		1	12.8437	-11.5041		1	6.98725	2.58057		1	5.31059	14.0097		1	9.45691	2.57596		1	2.84469	3.7592
	1	7.50835	-2.17588		1	8.88703	-4.15735		1	6.65871	2.39427		1	4.80905	17.8785		1	14.3918	-1.75936		1	8.92015	-5.59251
	1	10.9928	2.63234		1	5.05012	-7.06663		1	8.00616	2.26881		1	8.22727	17.5739		1	16.0334	-0.948403		1	6.87498	-5.15163
	1	15.7553	-0.677573		1	8.50084	-7.59699		1	9.88081	6.37729		1	5.4933	10.6704		1	10.2754	7.17311		1	5.44333	4.51234
	1	15.7624	0.372896		1	10.3008	-3.17367		1	8.9524	4.4633		1	3.9535	14.9315		1	11.2734	0.886626		1	4.26601	-5.00649
	1	7.68166	-2.50615		1	10.3001	-3.7498		1	10.295	7.18825		1	5.23191	15.2118		1	11.9666	4.91407		1	7.35981	2.5273
	1	12.7342	2.2328		1	10.1953	-8.80973		1	8.83122	-0.915283		1	4.41425	16.7792		1	8.82135	6.51601		1	-0.195757	3.66408
	1	11.6451	-4.98629		1	7.54621	-5.67016		1	9.64471	1.61836		1	6.38442	14.3619		1	10.785	4.98307		1	5.34351	3.04125
	1	14.6407	-0.528407		1	8.26273	-8.9449		1	13.5418	6.80863		1	4.42327	14.229		1	11.9731	4.39142		1	2.37532	-3.47948
	1	11.5597	0.823772		1	10.8614	-9.8263		1	9.79961	0.299773		1	10.2404	12.822		1	7.69033	4.11888		1	2.05287	5.87579
	1	11.0872	-2.34608		1	12.7234	-9.28289		1	3.89785	0.974932		1	5.00092	13.9719		1	15.7807	-0.231729		1	8.0059	-5.64245
	1	18.3744	0.890483		1	8.1822	-9.07025		1	6.5024	1.48037		1	9.45941	14.0978		1	6.5176	5.61411		1	-0.910968	6.24854
	1	17.7265	0.993159		1	9.32675	-10.6953		1	11.2792	0.384832		1	10.4451	17.0657		1	14.2741	0.791721		1	3.5504	-1.86834
	1	14.6772	-3.12744		1	8.3775	-5.83088		1	6.60547	2.69403		1	10.3749	11.7574		1	14.0509	0.881082		1	8.06683	-3.94089
	1	13.6152	-1.16579		1	11.1978	-4.31002		1	9.92274	2.73029		1	2.86648	11.4316		1	6.08678	8.30133		1	-2.55711	6.33998
	1	14.1901	-1.96658		1	6.68243	-4.50855		1	6.89234	0.659501		1	4.32945	12.0017		1	9.63988	7.24251		1	1.37856	4.15205
	1	9.69814	-2.28077		1	12.5706	-9.72676		1	6.12549	0.249404		1	5.18896	13.4093		1	8.6441	6.29851		1	1.47278	4.11936
	1	12.1857	-1.97127		1	5.76237	-8.0387		1	9.9929	6.18561		1	4.7058	16.7095		1	12.044	7.76911		1	6.40323	3.93984
	1	13.5745	-1.8289		1	7.1285	-9.19626		1	13.2455	2.57922		1	1.73406	11.1357		1	7.97319	5.19555		1	3.89148	1.44476
	1	8.2319	-1.0662		1	3.77354	-7.32545		1	5.82781	0.774886		1	5.94054	17.2272		1	10.877	0.106172		1	9.15451	-4.64654
	1	17.82	1.49379		1	9.85172	-8.57893		1	8.447	-0.631891		1	8.56734	16.3639		1	14.0128	1.1041		1	5.20155	-4.93456
	1	7.60084	-4.17782		1	12.9229	-8.61607		1	6.10788	6.52014		1	6.12652	11.949		1	15.2984	-1.35464		1	7.61529	-4.67103
	1	15.805	2.43414		1	10.8573	-5.36961		1	11.6622	1.96514		1	0.635121	14.9963		1	12.74	-3.2884		1	7.94425	-3.69069
	1	14.0139	0.550151		1	6.95012	-4.81766		1	4.59846	4.20468		1	9.27444	17.0046		1	8.36477	5.90864		1	1.99663	1.22592
	1	7.04626	-6.08557		1	9.43289	-8.50006		1	14.324	4.90984		1	2.37731	15.1137		1	12.8614	-0.904055		1	9.79839	-3.04039
	1	9.17589	-3.34061		1	10.9483	-5.67013		1	3.17012	3.08385		1	1.62898	14.2689		1	13.5195	0.233117		1	2.99858	-3.68963
	1	10.2381	-3.93842		1	5.5261	-7.74501		1	4.92814	0.862021		1	5.04809	18.7973		1	9.40999	8.51954		1	3.98819	5.45947
	1	13.7082	-5.16672		1	11.1153	-11.4675		1	2.40305	2.6624		1	7.31927	10.6131		1	12.2852	-2.52824		1	9.37761	-2.05929
	1	8.41216	-2.25206		1	5.60926	-5.68299		1	8.31877	3.85835		1	0.275176	13.8975		1	14.6647	0.232825		1	7.47256	-5.62877
	1	11.8007	0.534826		1	6.99899	-6.65719		1	11.1795	6.31699		1	7.15716	14.2772		1	13.943	-0.394717		1	9.28236	-2.53207
	1	15.2734	-1.41321		1	9.33538	-10.1411		1	9.57039	1.67571		1	6.95085	13.4269		1	13.1527	-3.0204		1	9.17622	-3.68804
	1	14.2852	-1.14662		1	8.87712	-6.36402		1	8.88072	-0.278066		1	2.27752	15.0188		1	8.36762	3.57239		1	5.81563	0.383884
	1	16.6872	0.106207		1	11.0171	-11.188		1	8.04387	4.26592		1	9.99167	15.9189		1	14.4033	4.66749		1	11.9736	-4.57647
	1	6.58228	-2.85566		1	8.23912	-4.99449		1	8.80926	6.66445		1	9.41258	16.5165		1	10.3393	-0.0710963		1	8.29231	-2.64496
	1	16.2042	1.01127		1	9.6431	-9.57338		1	3.27699	0.967399		1	10.4539	11.4476		1	11.0348	5.86999		1	6.34287	0.526643
	1	12.4488	0.642126		1	8.00561	-7.75627		1	12.9545	5.79904		1	0.875065	14.8989		1	13.5906	0.863244		1	3.07139	-2.05906
	1	10.9398	-4.02158		1	8.38909	-9.47904		1	8.08578	-1.30408		1	3.73965	11.1509		1	9.47038	7.43654		1	4.44362	4.42123
	1	14.1195	1.39567		1	12.2703	-8.74084		1	5.43552	4.49567		1	11.099	18.4865		1	15.6895	-2.49714		1	6.34681	-4.04461
	1	17.8702	0.896073		1	8.19538	-10.0574		1	7.5522	0.160619		1	10.341	17.0163		1	10.2976	3.08739		1	5.64055	1.74189
	1	16.083	-0.371302		1	11.3938	-10.2323		1	7.85055	2.89875		1	0.902752	14.0919		1	16.6257	0.90635		1	0.916499	-1.05354
	1	13.0668	0.869054		1	8.62198	-8.05048		1	12.0197	5.36341		1	5.58018	13.7815		1	11.0752	3.21577		1	4.37795	5.06183
	1	10.4867	-2.33257		1	4.9394	-5.73152		1	6.94743	4.43111		1	10.0211	13.9657		1	12.2715	6.81609		1	6.67217	4.06102
	1	16.6138	-3.56261		1	7.27969	-5.56322		1	12.5626	5.91703		1	6.12924	11.3707		1	12.9592	6.08146		1	5.75356	4.22938
	1	13.8429	0.635152		1	5.89277	-4.85143		1	4.26019	4.85306		1	5.31633	17.2026		1	9.56419	2.85691		1	0.913734	4.3266
	1	7.39842	-2.4516		1	12.9397	-4.63903		1	7.24161	6.82697		1	10.5533	18.1706		1	8.43815	6.0149		1	5.06006	3.95464
	1	13.8048	-0.186396		1	12.4775	-11.1837		1	10.6352	6.01949		1	10.1265	14.6769		1	12.7409	4.93755		1	8.97752	0.207998
	1	12.0382	-4.57589		1	10.8319	-7.26359		1	6.19873	2.12913		1	6.31058	16.2445		1	9.57037	3.75566		1	6.38092	0.259439
	1	16.3078	1.7987		1	5.58761	-5.0928		1	12.6722	4.96394		1	9.2979	15.1148		1	12.67	4.20209		1	7.35303	3.84837
	1	12.3039	-1.80905		1	12.5655	-6.54598		1	5.71855	1.33039		1	9.45755	19.8514		1	8.90892	5.39796		1	1.79104	5.35928
	1	14.3231	4.04972		1	6.88965	-8.24048		1	4.82044	0.522031		1	8.54576	17.1491		1	11.3218	-0.140277		1	11.0191	-4.28656
	1	11.4424	0.583726		1	10.2235	-7.39513		1	5.11036	4.94742		1	5.23034	9.55178		1	10.3337	3.80894		1	2.59799	4.02225
	1	13.4585	-5.3206		1	9.75923	-5.68351		1	7.10243	2.98628		1	9.69926	15.1493		1	11.6733	0.272339		1	3.45188	-2.10949
	1	15.2285	-3.47275		1	8.47449	-7.12422		1	12.6466	1.97848		1	11.2464	18.0378		1	12.9884	-1.34549		1	5.83367	-4.27693
	1	9.9341	-1.73574		1	12.5307	-9.71474		1	11.615	4.87347		1	6.06665	13.9868		1	14.0988	3.91681		1	11.9994	-4.22144
	1	14.0669	-2.04196		1	12.1609	-9.36643		1	13.451	7.58539		1	8.50773	14.1821		1	8.38675	1.7071		1	1.88137	0.0510883
	1	15.4606	-1.63352		1	9.22673	-10.1687		1	6.57155	0.778366		1	8.81175	18.8253		1	7.0229	2.05194		1	3.38597	0.449735
	1	11.4588	-1.41661		1	11.3955	-5.27648		1	10.0738	6.6862		1	10.1958	18.7937		1	9.99824	4.81923		1	4.31367	2.39905
	1	12.6201	-0.510945		1	9.45801	-9.58041		1	6.13203	0.372634		1	4.51209	9.93151		1	12.1764	6.11239		1	8.06178	0.969858
	1	10.5007	-2.07781		1	7.13763	-7.32393		1	10.2883	7.84207		1	0.215327	16.3486		1	6.23855	4.19663		1	0.443829	5.76439
	1	17.7815	-1.57446		1	8.98523	-8.06971		1	8.83719	3.29615		1	7.03867	14.2256		1	14.3664	5.60823		1	8.31571	2.00521
	1	9.41617	-0.750745		1	9.13159	-8.99463		1	6.55586	1.88312		1	5.51523	15.8943		1	12.422	-2.1954		1	9.19773	-3.74271
	1	12.5082	1.47508		1	7.63604	-4.83245		1	15.3819	4.63928		1	8.44279	17.8319		1	8.07184	4.37989		1	3.6873	1.56948
	1	17.1082	1.57531		1	13.2641	-9.348		1	14.842	4.68114		1	6.56576	11.6633		1	7.78563	6.02121		1	0.390503	3.50313
	1	17.6255	-2.908		1	4.6347	-6.07364		1	8.11239	2.18365		1	11.738	18.2483		1	14.6034	0.294919		1	2.77217	-1.96671
	1	9.22492	1.28904		1	12.9381	-8.40924		1	10.1478	5.2291		1	6.92923	12.9935		1	11.9096	6.95006		1	7.00177	0.774102
	1	8.22197	0.361076		1	11.3031	-6.98014		1	6.72472	3.00339		1	6.89305	18.6054		1	8.87524	6.14933		1	-0.047151	3.07656
	1	10.4034	-1.56132		1	3.64538	-6.96155		1	4.33262	3.1404		1	5.37778	13.7143		1	12.8308	7.36624		1	6.43438	3.34758
	1	13.242	-4.05228		1	6.03162	-6.79352		1	7.22516	3.77703		1	8.0555	18.4779		1	9.98633	0.589806		1	10.5085	-1.35755
	1	6.0651	-0.731085		1	6.78899	-7.46166		1	8.3168	5.31913		1	10.3274	18.0578		1	7.56813	6.2714		1	0.0712694	2.4915
	1	15.6852	-3.71418		1	7.15256	-10.6937		1	5.26821	5.57481		1	5.74907	11.8851		1	11.8079	-2.91019		1	8.63287	-2.85536
	1	15.9457	0.17812		1	6.51247	-5.08003		1	14.9713	4.81475		1	4.14357	12.9343		1	12.1457	3.94737		1	8.00874	3.22323
	1	8.63495	-0.681409		1	11.75	-4.50121		1	3.18507	3.94515		1	3.47855	15.7771		1	9.74612	6.5783		1	3.59217	2.34014
	1	8.70385	-3.7521		1	10.4534	-8.49373		1	12.9511	3.70724		1	5.89619	10.3759		1	14.3658	-1.57712		1	3.47789	-3.57177
	1	13.4874	2.175		1	11.5574	-11.1483		1	9.86906	6.42253		1	2.96176	13.645		1	13.742	-2.1747		1	7.13096	-4.151
	1	11.3034	-3.45427		1	11.2193	-9.11516		1	1.71543	2.74362		1	8.26835	13.3995		1	13.7644	3.93016		1	8.64026	-0.385378
	1	9.91641	-4.67301		1	4.97947	-4.73273		1	5.46207	-0.329047		1	11.1776	17.7144		1	8.35726	7.0513		1	1.1294	2.47947
	1	13.6111	-5.11009		1	11.4911	-8.01613		1	5.44257	1.86738		1	5.52904	18.9166		1	8.37809	1.90153		1	1.64066	2.34246
	1	10.1826	1.55987		1	11.9568	-4.54179		1	5.62913	1.92994		1	5.86455	14.7911		1	14.3508	1.64626		1	8.68447	-5.39263
	1	9.49195	-4.01254		1	6.21622	-7.94527		1	8.00843	0.219152		1	10.0669	11.864		1	16.1557	0.0171052		1	0.800395	-1.64255
	1	14.0598	-0.311496		1	11.9225	-7.74807		1	12.326	4.99626		1	10.278	12.3428		1	9.78627	5.54292		1	5.12769	1.03128
	1	12.7392	-0.293227		1	11.6825	-8.98348		1	8.45428	4.52391		1	8.10844	14.1036		1	10.5535	3.15004		1	6.46474	1.81741
	1	10.2049	-3.36981		1	11.0189	-8.20015		1	14.7231	3.32961		1	4.49843	13.2887		1	12.7957	1.49611		1	6.41373	-5.14167
	1	15.4103	1.92306		1	12.8524	-4.94847		1	12.5563	8.164		1	6.64717	16.4771		1	10.8623	-0.492353		1	4.07688	1.54623
	1	15.9971	0.23005		1	6.8186	-6.41181		1	8.63064	-1.09366		1	10.005	18.9832		1	12.7099	6.13666		1	7.95862	2.21679
	1	17.2637	-2.91316		1	9.42228	-11.3786		1	13.4234	8.1011		1	4.6938	12.2393		1	14.7936	3.85089		1	10.5362	-4.91152
	1	11.0973	-4.61765		1	10.9626	-6.32781		1	11.6517	3.41486		1	7.21342	11.5259		1	14.1429	-0.0245722		1	4.86202	-3.24435
	1	7.54782	0.0451732		1	5.27017	-4.73949		1	4.51899	0.430973		1	9.44957	17.4326		1	12.4633	3.49215		1	9.29147	0.815256
	1	15.0763	-2.17773		1	11.4193	-9.22435		1	10.6173	9.34844		1	7.54664	14.9419		1	11.5129	1.0672		1	5.66079	-3.24417
	1	14.57	1.8284		1	6.72229	-7.9932		1	14.6462	5.97082		1	1.45541	13.0948		1	13.6715	-3.11665		1	12.3875	-2.81413
	1	8.20113	-3.45398		1	13.6233	-9.81916		1	10.0823	8.83742		1	6.3933	15.9635		1	14.4137	2.55845		1	1.49127	-2.26067
	1	10.5259	-1.17328		1	8.76086	-7.45614		1	13.1082	8.65435		1	5.86105	16.3887		1	7.09399	1.23277		1	6.38723	-0.823284
	1	14.0136	-0.669121		1	14.499	-8.34061		1	8.82719	-0.78365		1	11.1497	18.0984		1	11.948	-0.402318		1	7.31817	-4.42287
	1	10.5262	0.469814		1	9.25328	-6.52912		1	9.81097	2.88756		1	5.51269	14.4764		1	13.1973	-2.46102		1	9.72011	-3.16393
	1	13.4583	-4.11947		1	7.24477	-10.7132		1	12.4544	3.35772		1	7.6104	15.6957		1	10.5675	4.52337		1	4.53407	2.46594
	1	16.3471	-3.03344		1	9.15408	-10.695		1	8.53791	-1.38246		1	4.09628	18.5025		1	11.7037	-1.12422		1	8.65598	-1.63436
	1	13.9975	2.0097		1	7.92722	-6.10837		1	7.83885	6.02812		1	4.45059	18.4355		1	16.1508	-1.41381		1	4.66348	-5.00605
	1	14.6705	-2.33141		1	9.5057	-8.81157		1	5.57192	-0.180113		1	5.26869	16.4507		1	12.9978	-1.92396		1	8.43671	-3.55162
	1	14.0807	-1.11186		1	9.53868	-9.17236		1	13.699	5.58095		1	2.72882	13.9157		1	7.08999	2.68762		1	4.24935	-0.0388818
	1	17.8151	-0.979121		1	8.87376	-10.0554		1	7.67951	2.55816		1	4.38851	11.0517		1	8.08429	8.7756		1	-0.563249	4.59289
	1	11.673	1.1878		1	9.75049	-8.98426		1	10.8097	4.59056		1	8.65043	12.7921		1	10.6972	-1.72406		1	9.04854	-3.30182
	1	8.35244	1.97318		1	7.73961	-6.97653		1	6.34099	4.81722		1	2.79968	14.7472		1	12.4432	3.57095		1	6.02069	4.17028
	1	15.6753	1.48694		1	10.5527	-9.82832		1	6.39559	2.05179		1	10.4789	17.4813		1	14.7997	-2.95867		1	7.88462	-3.5154
	1	17.2514	0.0649606		1	8.13934	-5.37819		1	8.63005	2.70533		1	9.39716	19.1447		1	9.69829	-0.40016		1	8.05935	0.511452
	1	9.36807	-0.757098		1	13.2383	-5.23952		1	5.34346	4.78771		1	8.95205	12.8103		1	15.0135	-1.92805		1	9.26221	-4.86213
	1	13.3916	0.684248		1	12.0934	-8.69616		1	7.56253	2.97414		1	9.10299	16.1502		1	11.5444	3.08834		1	5.01152	-0.59197
	1	14.8026	0.212228		1	10.047	-9.24456		1	7.00001	1.95488		1	10.8994	17.6882		1	13.263	0.476167		1	10.7812	-4.04023
	1	16.7793	1.49117		1	11.985	-3.9822		1	9.12802	0.148146		1	5.77683	12.0961		1	9.96638	4.6909		1	3.0407	5.32664
	1	8.67746	1.78232		1	8.79856	-3.71735		1	6.83193	3.6772		1	3.74672	11.3725		1	13.4768	-1.85702		1	6.64023	-3.81827
	1	9.23022	-5.83368		1	8.29386	-6.67022		1	5.67261	4.43132		1	3.81302	13.8218		1	16.2627	-1.18469		1	3.3519	-4.22662
	1	14.6445	-0.509263		1	7.81221	-10.4165		1	13.0689	4.18798		1	7.42724	13.0717		1	8.73703	2.74176		1	5.29233	0.920053
	1	13.6289	-1.92164		1	7.22285	-3.28158		1	5.69075	5.78222		1	2.58502	17.1268		1	9.77845	5.50148		1	1.26862	3.36127
	1	15.521	0.193095		1	8.79077	-11.3265		1	11.3926	3.85348		1	4.55791	11.8981		1	9.81769	4.75745		1	4.23691	3.28816
	1	11.3778	-0.108223		1	11.269	-8.6451		1	14.7152	3.89424		1	1.40547	15.7434		1	10.099	2.05013		1	0.762482	3.64743
	1	18.307	0.741397		1	7.74538	-4.90823		1	9.64341	4.45273		1	3.30008	16.4627		1	10.6426	5.53089		1	4.94173	1.04221
	1	8.1247	0.34178		1	5.67521	-6.12906		1	10.3941	1.91005		1	4.28485	12.6326		1	13.3914	-0.556143		1	7.95425	-4.20293
	1	17.4293	-1.29349		1	13.6671	-6.28479		1	9.81793	0.760211		1	11.8518	16.5034		1	13.8657	-1.65028		1	11.9055	-4.6438
	1	9.22858	-1.1827		1	5.70301	-6.00989		1	6.92772	4.76141		1	1.32938	15.0444		1	12.7122	7.74714		1	7.43464	3.92655
	1	16.0398	0.815433		1	5.91991	-7.69495		1	7.3285	1.45566		1	8.69176	13.2241		1	10.653	4.61108		1	2.58139	0.409915
	1	14.8143	-0.196921		1	7.21554	-10.4164		1	4.84663	3.9206		1	9.35346	16.7015		1	11.2684	-1.78857		1	12.9028	-3.32063
	1	10.3743	-0.210379		1	10.372	-4.58359		1	9.1248	3.23969		1	2.29686	17.1943		1	12.564	1.24963		1	8.1723	-3.86977
	1	6.68706	-4.35315		1	6.03793	-6.70589		1	13.5127	7.69858		1	5.48386	15.1596		1	11.2518	-1.0425		1	9.76388	-3.83698
	1	11.9166	-3.35847		1	10.3616	-6.74066		1	5.86633	3.58159		1	10.0914	16.66		1	8.7649	5.10352		1	1.10575	4.11879
	1	9.43629	-1.21757		1	10.2487	-7.17225		1	5.73045	0.554099		1	2.01784	17.7628		1	13.0358	4.89441		1	9.47821	-0.56338
	1	10.8236	-2.92854		1	6.32426	-6.57229		1	12.8784	3.16404		1	5.41568	10.9703		1	15.8669	1.0232		1	5.51532	-5.24424
	1	15.5142	-1.77166		1	13.1003	-8.70441		1	7.37983	-1.47244		1	11.4513	18.7103		1	9.03457	6.71833		1	3.02506	4.53958
	1	17.1544	-2.59533		1	13.1771	-9.90134		1	5.52	0.244555		1	9.92152	12.7655		1	10.1358	-0.235676		1	10.2679	-1.97494
	1	14.526	-4.70286		1	10.0798	-8.58079		1	6.3144	0.818218		1	2.44594	13.9661		1	14.4288	-0.269169		1	6.26255	-5.0117
	1	11.8321	-1.85437		1	6.08845	-7.38248		1	8.62884	6.5077		1	8.95568	17.4965		1	8.68548	2.64581		1	5.61763	-1.02866
	1	17.6287	-2.14653		1	7.98918	-3.4241		1	6.16502	-0.724615		1	6.26537	11.2824		1	8.26905	2.58594		1	5.26133	0.0661431
	1	14.0936	0.85984		1	9.76487	-10.5183		1	10.1082	8.4595		1	2.24494	14.4683		1	11.4244	4.87936		1	6.54068	1.84363
	1	11.1783	1.63382		1	13.8102	-9.49828		1	6.07895	3.72746		1	7.08079	19.1412		1	12.2048	4.04621		1	6.55636	3.11236
	1	9.09331	-2.01778		1	5.73226	-6.1341		1	7.47356	-0.596754		1	3.85194	17.9192		1	13.7524	0.858737		1	11.2828	-4.83012
	1	15.0191	-1.89351		1	8.26013	-5.59629		1	11.6513	5.631		1	1.39304	12.7253		1	10.5955	3.94036		1	4.40509	3.09038
	1	14.4268	-1.84763		1	11.4598	-10.0836		1	12.4922	7.82241		1	8.53325	18.5615		1	11.9577	-2.71045		1	11.4476	-2.7813
	1	10.6131	-4.81979		1	9.94745	-5.50993		1	8.3719	4.5182		1	12.0051	16.3436		1	9.19867	5.29736		1	5.56176	1.72757
	1	11.531	0.99533		1	7.59491	-10.5694		1	6.49962	-1.13549		1	0.837309	14.2526		1	11.752	7.04491		1	6.9641	2.68366
	1	15.4296	-1.31396		1	9.81812	-11.0371		1	7.86471	1.85463		1	1.12613	14.7045		1	10.8253	3.85106		1	7.27617	1.16229
	1	8.99126	-0.992463		1	13.4177	-8.17809		1	13.171	4.17953		1	-0.169251	12.6406		1	8.32795	5.065		1	3.85759	4.64495
	1	7.70946	-1.77655		1	9.58626	-9.17051		1	12.1607	4.26487		1	4.55091	12.4762		1	6.10996	3.67923		1	0.877358	1.88532
	1	12.9183	-3.88382		1	12.7994	-7.85012		1	8.09336	-0.772349		1	4.87281	15.4399		1	13.8318	4.2956		1	11.0606	-3.185
	1	13.3893	-1.76133		1	11.6041	-10.1359		1	6.67324	6.23782		1	8.47754	18.6632		1	9.70244	6.88198		1	3.83029	3.07436
	1	16.3248	-2.89554		1	12.0757	-5.05473		1	12.4603	3.73078		1	6.051	11.1739		1	16.6878	1.26688		1	0.050341	-2.30183
	1	8.90766	-0.0479176		1	9.74487	-3.05862		1	6.93401	6.80946		1	7.54129	11.276		1	16.0681	-0.46246		1	2.76228	-3.02245
	1	16.2025	-0.982128		1	12.0202	-7.25896		1	6.43778	1.82874		1	10.9314	16.3126		1	12.3587	4.84425		1	5.79065	2.98952
	1	11.8887	-4.32814		1	11.3241	-8.71865		1	14.691	5.00921		1	7.34002	13.4769		1	12.6095	-0.959381		1	3.80559	-2.89479
	1	13.1665	-4.53894		1	8.52735	-5.48884		1	11.1295	6.82475		1	3.82194	15.5741		1	14.6323	-0.894338		1	3.57466	-4.89921
	1	13.4693	-2.15027		1	10.8441	-6.98706		1	7.41102	3.76525		1	4.85073	15.7454		1	10.3368	1.9898		1	5.80471	1.23207
	1	9.52436	-2.75367		1	12.6361	-10.2077		1	7.80052	6.8943		1	4.75827	16.7358		1	6.62163	2.63603		1	0.446661	1.93689
	1	7.8457	-0.17346		1	12.5278	-8.69406		1	13.418	8.85062		1	10.2084	17.6258		1	9.6718	2.60363		1	2.96108	3.57345
	1	15.9984	-2.46586		1	9.74043	-3.29632		1	12.1514	2.65656		1	10.3952	15.7773		1	10.7378	2.49823		1	6.21535	1.22377
	1	11.0958	-3.14635		1	4.9856	-7.43343		1	10.6098	-0.191608		1	0.574106	17.5591		1	10.819	7.9693		1	4.03852	3.76228
	1	15.3502	-2.24416		1	10.4342	-8.22662		1	14.7526	4.39464		1	4.45957	11.0879		1	7.01595	4.54552		1	1.04357	1.55306
	1	17.0227	2.39685		1	9.33844	-8.67199		1	12.4237	9.09131		1	9.45386	16.2659		1	10.1636	7.66702		1	3.20635	3.7224
	1	11.2358	-2.10897		1	12.1641	-9.88111		1	5.11904	6.4472		1	0.680366	13.2129		1	9.26822	5.90631		1	2.87456	3.78052
	1	16.6899	2.92478		1	9.81645	-5.51517		1	10.7765	8.12141		1	6.28674	18.0579		1	6.81297	3.5168		1	1.03958	5.69859
	1	14.6208	0.187015		1	12.6899	-9.67709		1	13.8583	5.79374		1	11.0637	17.2146		1	16.0535	0.889124		1	6.09148	-5.04074
	1	10.2954	0.261862		1	13.3163	-4.77795		1	13.3064	6.5126		1	11.7168	17.958		1	7.32379	5.57579		1	0.95051	4.51058
	1	7.13876	0.468682		1	10.2446	-9.69948		1	9.54444	1.47647		1	2.16854	14.4735		1	13.9663	1.2062		1	1.36503	-0.0232756
	1	9.50134	-0.752397		1	8.07846	-5.66404		1	3.69394	-0.102531		1	6.43052	12.0323		1	14.2369	-0.711421		1	9.11435	-4.47683
	1	12.1899	-1.66061		1	12.033	-9.48232		1	10.427	8.00353		1	5.42137	11.5921		1	11.1539	6.59289		1	3.93981	3.43406
	1	11.6254	-4.45476		1	12.85	-10.8059		1	6.76222	4.7243		1	8.37567	16.8908		1	10.9687	4.91641		1	5.70116	3.1912
	1	7.29978	-1.491		1	8.52455	-5.04798		1	13.5134	6.04703		1	6.76958	18.6842		1	13.2048	-2.38503		1	9.8327	-3.42568
	1	10.288	-4.29761		1	3.94337	-6.33874		1	7.30499	6.63399		1	7.89243	17.1856		1	6.76485	6.59318		1	-1.29487	4.06337
	1	9.96587	-5.06123		1	7.8176	-7.70631		1	15.2592	4.70642		1	1.33923	16.5498		1	7.66609	2.07611		1	3.40911	0.792175
	1	8.31885	-0.644596		1	8.01075	-6.1393		1	7.63209	4.96782		1	11.704	15.616		1	14.2389	-2.47095		1	11.3632	-4.13999
	1	17.8316	-0.268789		1	6.73315	-7.68364		1	10.5147	7.2399		1	10.3837	17.5157		1	13.724	0.171064		1	3.72728	-4.65748
	1	9.60076	-3.25118		1	10.3858	-9.26569		1	5.56836	5.85416		1	12.2079	18.1802		1	10.0376	5.65213		1	5.66587	1.48388
	1	13.3837	2.87259		1	10.6653	-10.8196		1	12.6655	5.51941		1	11.19	13.4592		1	15.0664	-1.40733		1	6.74146	-4.73644
	1	15.4084	0.628608		1	8.00877	-11.2079		1	13.3745	3.9855		1	2.26185	15.7212		1	7.19521	1.14493		1	5.21733	0.563754
	1	9.40333	-4.81249		1	8.99559	-7.71075		1	7.41877	3.97253		1	10.3825	14.4874		1	10.8048	6.55887		1	1.28392	4.06884
	1	11.2121	-0.680297		1	10.405	-8.80109		1	7.11247	2.34953		1	10.8368	17.5325		1	17.2751	-1.1321		1	7.41503	-5.67247
	1	13.8754	2.40256		1	11.9599	-4.10878		1	6.87689	0.424782		1	9.40385	16.6327		1	11.2338	6.8856		1	6.23829	2.46197
	1	7.75693	-5.46479		1	8.07032	-7.22939		1	5.35438	5.73769		1	2.83359	15.9731		1	6.91754	5.33244		1	-0.12621	5.97933
	1	8.77535	1.79599		1	10.9538	-11.1364		1	8.42792	-0.9603		1	1.50777	15.7859		1	14.2284	-2.59941		1	5.82883	-3.96461
	1	18.3872	-0.126191		1	6.4738	-6.95724		1	8.49856	6.4379		1	1.99726	14.55		1	15.6772	1.23777		1	9.26035	-5.70947
	1	15.8326	2.17228		1	10.7759	-5.41254		1	15.3345	6.26724		1	8.37041	17.9302		1	7.35153	4.74114		1	1.6552	4.15107
	1	11.7514	-2.80576		1	11.0434	-10.4966		1	5.53438	1.72815		1	10.3125	11.3932		1	9.53645	8.01081		1	1.22519	3.88684
	1	15.6881	-0.195119		1	7.64278	-4.67772		1	7.41778	5.61867		1	6.28642	12.3249		1	9.11998	4.94453		1	5.25277	0.37301
	1	7.45946	0.231597		1	6.56456	-4.17656		1	13.0626	7.98413		1	5.93162	17.231		1	10.2204	5.26805		1	1.84256	2.06825
	1	11.7317	-4.33935		1	7.75335	-9.82237		1	12.0566	3.92951		1	3.87248	15.1926		1	10.6007	2.58301		1	8.07426	0.315584
	1	15.5776	-2.34908		1	9.4876	-8.31494		1	12.353	2.80101		1	3.68829	14.589		1	16.2621	-1.39713		1	4.96717	-4.46029
	1	13.0779	-4.37083		1	10.4543	-11.2298		1	6.04231	4.06535		2	11.0381	12.4381		1	9.99	0.369908		1	4.25464	1.4489
	1	9.6302	-2.72766		1	8.44527	-5.32743		1	6.89005	3.85396		2	3.99553	10.8032		1	9.79707	1.73442		1	9.52468	-2.59261
	1	16.3617	1.74962		1	10.489	-8.26669		1	11.3369	4.13061		2	5.81466	12.763		1	12.6249	1.39495		1	4.22073	-2.97626
	1	15.9065	-0.815159		1	7.29454	-8.47775		1	5.26106	-0.909232		2	0.117904	15.51		1	12.0539	0.742218		1	5.3116	-3.66266
	1	9.16371	-2.83855		1	7.03204	-10.1388		1	9.15502	6.86366		2	7.97309	12.7117		1	9.40814	4.5105		1	2.16382	2.90961
	1	9.49029	-5.15805		1	8.81293	-8.21024		1	12.2288	5.49446		2	6.38118	13.5037		1	13.7916	5.23954		1	4.51896	3.72221
	1	6.53676	-2.96924		1	7.04322	-5.95007		1	8.50763	2.84091		2	8.25571	14.3031		1	11.6188	5.78228		1	7.69215	2.57059
	1	8.10519	-2.86142		1	8.17163	-3.9307		1	9.10082	-0.71958		2	7.13743	14.2118		1	15.0298	-1.84719		1	8.23668	-4.18817
	1	12.994	-1.98462		1	10.0827	-9.44438		1	6.8885	4.90421		2	6.79351	14.0652		1	15.6394	0.234747		1	3.82397	-3.60423
	1	14.5343	0.062017		1	6.69306	-7.1484		1	6.92409	5.90189		2	1.28758	11.6848		1	7.02161	8.97394		1	-1.92606	5.43676
	1	9.87418	0.351639		1	10.4833	-10.49		1	14.7166	5.20891		2	3.83959	15.2153		1	7.16416	2.14131		1	5.56598	-0.795893
	1	11.8933	1.92802		1	12.58	-9.05727		1	5.35806	6.34968		2	10.6612	13.1636		1	15.2038	0.0537954		1	2.90593	-4.79495
	1	15.6587	2.8782		1	7.99755	-8.41474		1	12.6661	8.36207		2	-0.434505	17.2222		1	7.92919	4.38232		1	4.09049	1.16394
	1	13.0488	0.448457		1	11.9699	-8.12805		1	8.06183	1.30739		2	0.280968	15.722		1	10.42	4.61076		1	5.19132	3.24264
	1	11.5916	-3.19771		1	13.1275	-10.5975		1	6.41033	1.1853		2	3.26465	17.781		1	16.3397	-0.405847		1	3.24439	-4.78998
	1	15.1697	-4.02357		1	9.22083	-5.3093		1	7.15208	1.66331		2	2.23091	15.9518		1	14.7253	1.51818		1	12.1402	-4.65893
	1	13.4675	-2.92162		1	8.73025	-3.2819		1	5.79011	2.00892		2	6.28219	16.9464		1	10.5671	6.43848		1	2.35752	3.24038
	1	16.9442	0.882931		1	8.53411	-4.76276		1	7.22803	2.6102		2	0.719012	17.2749		1	8.82558	3.31343		1	3.3153	1.55664
	1	15.2704	1.35882		1	8.87489	-10.2825		1	8.20467	4.30285		2	2.6645	11.241		1	6.98977	1.94069		1	3.06634	1.19553
	1	7.68804	-6.23528		1	6.54521	-8.99052		1	6.70963	-0.420751		2	6.67586	12.3774		1	12.5026	-1.59843		1	7.97422	-3.37482
	1	8.1666	0.471379		1	6.57107	-4.25321		1	9.38574	3.82432		2	9.23063	14.9707		1	17.3551	-0.732595		1	8.19133	-5.32832
	1	14.8878	-0.410317		1	6.01737	-8.5951		1	13.1002	4.65621		2	1.59469	15.9814		1	14.402	1.37367		1	2.49886	-2.98662
	1	9.39789	-2.85547		1	5.87929	-7.72804		1	6.90853	2.00955		2	10.5375	16.7213		1	8.21874	8.01971		1	1.40444	3.90288
	1	14.509	-3.18578		1	7.74584	-4.454		1	12.6191	4.74469		2	6.97511	13.7543		1	14.8391	-0.746069		1	7.18311	-4.65714
	1	17.1302	-0.060659		1	11.2445	-9.81836		1	11.1333	5.17526		2	6.99142	13.2951		1	15.2765	-1.33652		1	5.86645	-5.57828
	1	17.8751	-2.59358		1	6.51376	-6.22535		1	7.22426	5.2885		2	5.27377	8.13912		1	15.8487	-0.387816		1	8.19072	-5.06167
	1	11.8521	-3.85079		1	13.5436	-9.59645		1	8.6024	1.60392		2	8.85617	16.3193		1	14.0258	2.51211		1	9.51697	-5.40327
	1	10.9065	-0.407133		1	12.6034	-8.85583		1	6.74054	3.37334		2	4.19508	15.3031		1	7.60307	6.38026		1	1.46434	2.29023
	1	9.14395	-0.0553553		1	5.83449	-7.8567		1	8.52766	1.54847		2	8.61354	13.191		1	14.8484	-1.07653		1	2.58323	-3.27082
	1	15.2791	0.485053		1	8.93291	-6.31306		1	5.70412	0.348075		2	12.1264	17.7251		1	16.1944	1.8079		1	0.979566	-1.29013
	1	14.74	-3.16249		1	13.3173	-6.62688		1	7.86332	0.11487		2	7.33982	14.1767		1	14.2899	-0.859026		1	3.41435	-5.15547
	1	12.8363	2.66687		1	4.1881	-6.92663		1	5.8194	-0.297061		2	8.86054	15.9106		1	10.1234	6.34573		1	5.08813	2.21238
	1	8.83091	-4.9554		1	9.78357	-3.48081		1	5.36318	0.350513		2	10.7034	18.4703		1	7.50915	7.86728		1	-0.657747	5.9112
	1	14.659	-0.746148		1	11.8166	-9.74837		1	4.61555	5.05167		2	5.7962	13.9467		1	10.4169	6.39263		1	4.63783	1.65746
	1	16.7051	-0.223919		1	7.53447	-6.8381		1	10.3898	3.91868		2	10.7056	17.7902		1	13.6751	-2.57092		1	7.78937	-3.28718
	1	17.4472	-0.545521		1	11.6782	-10.3883		1	5.85664	2.62335		2	9.62387	19.9281		1	13.6395	4.04158		1	8.3033	-0.0875629
	1	17.514	-1.21463		1	8.29296	-3.52525		1	8.73986	5.63374		2	9.86049	19.9959		1	9.31678	0.333353		1	8.42081	0.110488
	1	8.23617	-4.35779		1	7.33103	-7.59656		1	14.4585	5.06462		2	3.07014	15.4963		1	12.3343	6.03188		1	7.93755	1.92723
	1	15.1805	2.26637		1	10.6586	-11.4502		1	5.01033	1.3439		2	8.38322	19.302		1	9.89511	5.65186		1	4.38872	5.52856
	1	16.1986	4.15457		1	7.44366	-9.59896		1	6.27902	7.26924		2	11.6599	14.8065		1	9.13982	7.11307		1	4.21915	3.58725
	1	14.5675	0.273303		1	6.81851	-6.01101		1	12.7683	7.15369		2	9.3249	13.3442		2	14.4407	3.10623		2	10.8277	-2.938
	1	11.7536	-4.33732		1	12.2158	-8.69705		1	3.11194	3.93784		2	5.01372	11.4337		2	12.0249	2.90623		2	1.78756	0.368617
	1	7.75804	-4.739		1	13.0006	-11.0387		1	8.88406	2.08289		2	9.01363	17.8177		2	10.9403	2.00602		2	4.8088	-1.7782
	1	10.1504	-3.23337		1	6.45324	-6.36107		1	15.4801	5.53664		2	7.36895	16.2865		2	7.99485	8.94191		2	-0.730738	5.48434
	1	15.8831	0.59993		1	5.20288	-6.99561		1	9.82529	6.14219		2	11.6571	15.9489		2	9.90631	-0.213592		2	10.1615	-3.11844
	1	17.5245	-3.13805		1	5.03861	-4.7494		1	7.63903	0.434807		2	6.91945	15.6633		2	14.3112	0.567801		2	3.71911	2.28073
	1	11.1253	-0.178996		1	4.79499	-5.62644		1	13.6867	5.84241		2	9.64246	16.1994		2	11.1408	-0.254128		2	4.14479	-0.838976
	1	13.8395	-2.24731		1	8.49198	-6.56704		1	9.54921	1.40733		2	8.13744	11.8303		2	12.5735	-0.267481		2	4.34554	-0.145967
	1	11.8041	-3.19729		1	12.6609	-10.5576		1	5.54655	-1.20882		2	-0.132815	16.072		2	11.9458	-1.19046		2	5.06788	-0.892231
	1	12.9401	-3.86841		1	9.42256	-5.07838		1	13.5766	5.24357		2	3.17368	12.1126		2	6.89375	4.22719		2	0.239389	1.93485
	2	17.2259	-1.69561		1	10.9894	-4.50485		1	6.18424	0.748921		2	11.8875	16.5694		2	10.5488	5.85715		2	5.82093	3.49772
	2	10.6028	2.39523		1	12.9064	-7.75625		1	5.4156	3.20143		2	7.94497	16.109		2	13.2043	2.27806		2	3.30087	-0.935278
	2	10.6074	2.38552		1	11.4123	-7.75652		1	13.4289	6.38465		2	4.48789	15.6376		2	6.68532	9.27897		2	-2.55689	5.21393
	2	8.50632	-4.66996		1	7.48782	-7.86884		1	11.4826	5.8208		2	11.5944	14.3119		2	8.04113	9.11188		2	-0.221447	4.99712
	2	10.2773	2.6159		1	8.92041	-11.4081		1	6.89638	-1.17658		2	7.87106	15.7411		2	11.4165	8.20353		2	2.3446	5.24029
	2	12.8165	4.21975		1	8.42282	-9.0848		1	5.37827	-0.125704		2	6.81394	14.887		2	6.07261	6.21493		2	0.993011	6.76586
	2	11.138	1.62877		1	11.7273	-9.17532		1	8.5952	-0.97941		2	5.61467	13.2507		2	13.05	4.30456		2	9.35008	-0.309751
	2	14.2403	1.46269		1	13.1193	-9.47311		1	7.67031	1.81104		2	10.1179	13.1094		2	7.2146	9.12226		2	-1.58606	5.44051
	2	12.8998	1.80281		1	3.88762	-7.59521		1	6.85531	2.0566		2	5.56409	10.6169		2	8.87394	1.97062		2	4.95461	-0.68314
	2	6.6796	-1.10008		1	8.50458	-3.71021		1	12.9867	6.14271		2	11.9976	14.9035		2	9.99647	0.255871		2	8.09666	-0.415081
	2	11.9031	-2.49036		1	12.5112	-11.1025		1	6.81223	6.28834		2	0.488544	15.5653		2	12.3397	0.480152		2	2.80739	-0.510929
	2	12.8104	1.85942		1	6.37163	-5.42239		1	12.273	1.7235		2	4.69753	13.1477		2	9.77241	7.96645		2	3.35183	4.56888
	2	7.11375	-6.45865		1	9.33239	-9.84592		1	12.4732	3.16606		2	9.12069	13.9284		2	13.7835	-0.0726681		2	6.16855	-3.35487
	2	9.04931	-5.35773		1	11.3534	-9.96829		1	9.53161	6.02045		2	8.95365	12.1974		2	14.5735	1.90195		2	-0.568528	0.554897
	2	10.0263	-5.37063		1	10.2756	-10.8519		1	7.03597	3.80736		2	11.315	14.9746		2	11.3585	0.278281		2	6.95482	-2.84832
	2	9.25884	-3.8389		1	7.26702	-8.04686		1	7.6211	4.27321		2	11.6741	15.589		2	7.03867	0.705615		2	8.05919	-1.16192
	2	15.3142	-2.35843		1	9.63252	-6.23507		1	6.35192	2.73588		2	3.92229	13.9003		2	14.7352	1.00722		2	4.3794	-2.30022
	2	6.79533	-5.54516		1	8.77265	-4.39752		1	14.479	6.43632		2	3.51011	10.7419		2	9.58998	6.03033		2	2.55808	5.02666
	2	10.0347	2.59283		1	11.7932	-7.66882		1	12.5025	3.90567		2	0.688234	16.7239		2	10.8322	0.109647		2	6.36173	-3.10695
	2	10.8503	-0.0811029		1	9.37323	-11.1982		1	2.37926	2.13844		2	1.66714	14.927		2	14.6385	-0.399687		2	8.92439	-4.30748
	2	13.3781	0.738161		1	13.3379	-6.16861		1	9.73073	1.15478		2	-0.406847	17.0595		2	10.2515	3.5129		2	5.47404	-0.768426
	2	9.07786	-3.91889		1	5.04531	-6.35726		1	10.1023	5.38874		2	3.45131	12.2139		2	13.5251	-0.0947685		2	3.4707	-1.90855
	2	16.1505	1.87693		1	12.4252	-11.0119		1	7.90214	-1.23416		2	10.0207	18.4419		2	17.0105	0.575859		2	1.41585	-2.24197
	2	13.0695	4.45508		1	11.3432	-9.98666		1	7.19963	3.54609		2	4.23485	15.0615		2	9.13971	2.11965		2	8.39906	-1.73627
	2	11.0717	2.04505		1	11.8432	-10.2111		1	12.0561	5.01774		2	1.01518	17.2247		2	16.8293	1.69753		2	5.28324	-4.90428
	2	8.75952	3.73781		1	10.7123	-8.8732		1	12.6877	5.90572		2	8.4691	12.7922		2	16.3091	-2.18232		2	2.3501	-1.85263
	2	13.0898	3.26268		1	5.62862	-6.1709		1	5.9436	-1.04753		2	7.67109	17.0105		2	15.8556	-1.03116		2	6.05126	-3.5187
	2	10.919	-2.69829		1	12.9725	-8.80644		1	8.56089	0.0670553		2	8.27608	13.5296		2	9.17906	7.98179		2	4.5618	5.52042
	2	12.8332	0.517795		1	13.9724	-8.58427		1	9.00852	1.34616		2	1.58383	14.348		2	16.7091	-2.02005		2	7.43542	-3.55135
	2	17.8975	1.21946		1	12.4164	-10.0348		1	12.5948	8.27756		2	10.6734	15.6633		2	15.7529	2.3089		2	-0.471129	-0.158141
	2	10.6435	2.7993		1	6.92815	-7.72153		1	14.459	3.97798		2	9.87385	14.8657		2	10.5136	1.50687		2	3.77885	-2.12257
	2	14.8413	1.37439		1	4.48637	-6.86175		1	12.7898	2.90979		2	11.8889	14.499		2	9.94571	0.953929		2	3.7501	3.18176
	2	15.8159	2.66805		1	5.62003	-5.93923		1	4.82991	0.145233		2	0.874285	13.6968		2	13.2777	2.21759		2	3.22113	-1.98119
	2	10.2023	0.841524		1	11.7031	-8.80248		1	12.1471	3.53907		2	11.2778	17.73		2	11.0068	-0.0616907		2	7.36716	-3.11585
	2	14.5257	2.7428		1	9.87096	-8.54101		1	14.2308	5.08855		2	5.45828	9.10338		2	16.5448	1.90101		2	-0.140281	-1.11494
	2	14.7248	0.695289		1	9.93271	-5.45226		1	13.021	6.94526		2	9.1611	11.749		2	12.4885	-1.12879		2	6.80235	-1.4638
	2	15.4059	0.667383		1	8.89914	-9.15052		1	11.9099	6.8524		2	-0.307844	15.373		2	14.5239	1.99763		2	4.96418	-3.34682
	2	10.8303	-3.97118		1	8.23258	-8.28153		1	6.89796	-0.3134		2	9.02433	15.231		2	10.3937	-1.7167		2	10.0177	-2.85612
	2	15.9143	-0.479072		1	7.82159	-8.78822		1	12.2605	5.49837		2	9.65973	17.5825		2	6.66655	6.4703		2	-1.83298	4.85392
	2	13.9306	4.65088		2	10.6188	-8.83201		1	9.05948	3.69349		2	4.24247	16.237		2	8.49414	6.63248		2	3.99627	4.19704
	2	11.7152	2.44397		2	12.7144	-4.48901		1	10.9465	5.07364		2	9.70248	13.2983		2	14.7549	2.25321		2	12.0769	-4.12444
	2	10.2414	-1.44074		2	10.8658	-4.63273		1	7.13552	-0.0695648		2	1.21989	15.7402		2	13.0406	-1.93434		2	5.15086	-2.60717
	2	12.8004	3.11561		2	5.31824	-7.29522		1	2.93396	1.24044		2	5.39388	13.6798		2	11.9814	5.7582		2	8.03816	0.886034
	2	12.2735	1.02923		2	11.3305	-3.8397		1	8.08556	-1.06013		2	3.81116	13.0163		2	16.0166	1.96827		2	-0.562376	-0.729749
	2	13.878	3.33717		2	14.1771	-8.88345		1	12.1035	7.74671		2	4.9441	15.6017		2	10.4657	-2.34603		2	9.28943	-2.47076
	2	12.7471	1.23416		2	12.5631	-4.6583		1	8.52136	3.78872		2	4.57013	13.9355		2	10.3155	-1.62099		2	7.83791	-2.88424
	2	14.0207	2.80006		2	11.3081	-8.01597		1	7.26807	7.05468		2	3.07648	14.5664		2	9.71463	4.87896		2	-1.1505	2.92775
	2	10.9415	0.966794		2	12.7221	-7.57791		1	5.83435	3.61024		2	1.64339	12.0632		2	11.5842	-1.5171		2	11.484	-2.87447
	2	8.5409	-3.93761		2	7.03469	-3.48591		1	5.31416	2.69034		2	3.90949	15.5476		2	9.60239	2.24224		2	2.53698	0.982442
	2	10.0425	-3.83428		2	8.0285	-7.24404		1	6.56395	0.607474		2	4.80523	12.2196		2	15.6218	3.13088		2	-0.99612	-0.228134
	2	18.4596	-0.913356		2	10.9656	-7.38535		2	11.6096	7.6148		2	2.00696	14.0487		2	7.81293	9.01273		2	0.320306	5.73918
	2	13.0037	2.3028		2	3.58399	-7.04151		2	9.75637	1.87711		2	3.1864	14.7045		2	8.33282	2.35158		2	3.48351	2.14801
	2	13.0933	-3.58348		2	5.30426	-7.2325		2	10.3485	3.06173		2	9.34513	14.6199		2	11.4467	1.5396		2	3.21574	-1.10476
	2	13.7751	3.76727		2	6.20817	-9.41179		2	2.96936	0.677125		2	8.67871	13.4547		2	9.61153	1.50461		2	2.80537	-0.780679
	2	13.3155	0.0846329		2	6.17119	-7.01625		2	12.8147	2.14345		2	3.09892	12.5452		2	15.3162	2.3116		2	0.134556	-2.21669
	2	10.7223	0.314599		2	9.64379	-9.64495		2	8.12167	5.30878		2	3.77088	11.1416		2	15.1588	2.50218		2	0.356943	-0.403199
	2	8.26625	-1.49597		2	3.62091	-7.66412		2	11.1443	1.57624		2	1.11559	15.4723		2	6.86549	6.45255		2	0.852351	5.84792
	2	15.5102	-0.329574		2	11.2747	-3.68001		2	7.84633	6.80326		2	-0.195059	16.5433		2	9.19309	1.19032		2	6.6803	-2.45591
	2	8.87429	1.19595		2	9.83599	-5.61614		2	8.79994	7.37796		2	3.7543	14.3022		2	5.71787	7.11476		2	-1.90208	6.82472
	2	14.403	4.27833		2	13.2698	-6.21473		2	8.05717	0.645941		2	1.3967	13.6925		2	9.30437	7.04841		2	0.623269	4.08731
	2	9.09203	-5.01785		2	5.2999	-6.14874		2	5.6125	1.6736		2	2.79531	17.5152		2	6.57515	8.96674		2	-2.54997	5.0893
	2	11.1107	0.647133		2	12.7146	-8.71602		2	8.24164	5.30982		2	6.01726	14.1478		2	7.48469	3.25627		2	1.60036	6.25822
	2	12.0103	2.33221		2	14.8455	-8.4544		2	1.83232	1.45216		2	10.0922	15.8911		2	16.6081	-0.720289		2	10.3698	-4.87621
	2	11.0706	2.67382		2	12.3978	-4.53461		2	2.97162	0.580863		2	8.76908	11.9889		2	12.0711	5.44913		2	4.28363	5.28563
	2	16.4003	3.73953		2	10.8887	-2.59972		2	4.11551	0.981858		2	10.8175	13.4662		2	6.66138	7.74183		2	-2.37816	6.22023
	2	12.9905	3.69733		2	13.6748	-6.9162		2	3.53939	4.36827		2	3.30395	16.0408		2	10.4422	-0.678099		2	9.48384	-2.48799
	2	8.69082	-4.36877		2	7.43161	-7.52551		2	7.53846	3.94027		2	2.76899	16.8848		2	13.8478	-2.72281		2	8.52554	-3.02254
	2	9.92032	1.71548		2	12.2071	-5.43113		2	2.07951	1.70812		2	-0.115798	15.1582		2	13.3514	-0.495273		2	4.63559	-2.64023
	2	6.86388	-5.34293		2	12.3142	-8.70495		2	11.4907	0.860631		2	7.56089	14.8497		2	8.6731	6.55343		2	3.00036	4.0492
	2	10.338	-4.25964		2	10.9094	-4.86306		2	7.37873	7.26353		2	11.6758	14.8925		2	14.7326	1.4995		2	1.62768	-1.96646
	2	7.30466	-6.14697		2	11.9475	-8.51496		2	11.9746	1.55898		2	11.2758	17.6049		2	14.3841	-0.902969		2	3.67204	-2.77591
	2	10.4411	-0.447088		2	13.5099	-9.39141		2	4.8226	0.457213		2	1.56309	16.7561		2	16.8883	2.21584		2	-0.94998	-0.927155
	2	16.4518	-2.8079		2	9.55693	-4.74869		2	13.8803	3.47139		2	10.3281	18.0361		2	8.49	7.35311		2	1.5195	4.80408
	2	12.7813	-3.06721		2	14.2538	-9.76624		2	6.04008	4.57124		2	1.68825	12.4789		2	14.573	0.0461656		2	10.3287	-5.06266
	2	6.77023	-5.3582		2	13.5202	-10.7451		2	11.2286	3.6418		2	1.30454	14.9803		2	8.14974	0.389465		2	7.94916	-1.35179
	2	10.0358	2.82301		2	13.1067	-10.607		2	11.9893	0.340212		2	7.21403	13.295		2	15.8404	1.91356		2	-1.26014	-0.44022
	2	15.7518	0.89053		2	6.46282	-7.39918		2	12.7982	2.56468		2	0.427153	13.7697		2	7.87299	8.24322		2	-1.53506	4.60943
	2	13.6268	2.44406		2	12.0698	-10.6869		2	5.61336	1.40287		2	3.63344	14.5689		2	13.6797	0.204527		2	4.17267	-3.44304
	2	10.9169	-3.04291		2	14.584	-8.6048		2	11.0291	5.03156		2	10.258	14.3308		2	16.3486	-0.689729		2	7.49481	-5.32464
	2	15.039	3.43764		2	12.1279	-5.51545		2	13.6661	6.02022		2	0.0783945	14.6107		2	10.5028	6.40676		2	4.46831	5.10163
	2	14.2405	2.69543		2	8.58036	-6.61615		2	10.2548	4.84781		2	6.36263	15.1767		2	11.9836	1.97098		2	4.69381	-1.82109
	2	14.9764	4.4492		2	13.2966	-6.26819		2	9.35679	6.85921		2	10.0814	11.8445		2	8.04151	8.4496		2	1.37708	5.41964
	2	10.4925	-4.57375		2	12.1287	-5.16113		2	13.0391	4.11353		2	3.03662	14.2627		2	8.05108	2.07696		2	3.26546	1.66189
	2	17.79	-1.24501		2	14.1168	-9.50076		2	8.53931	3.15569		2	11.7641	14.7965		2	9.27455	3.14435		2	3.30654	2.73649
	2	9.43636	3.1092		2	11.2828	-6.88469		2	9.69551	4.08455		2	6.58582	14.1256		2	10.8575	5.21822		2	4.61696	4.90001
	2	12.1281	3.81214		2	13.9783	-7.85661		2	10.8657	6.5614		2	2.57546	14.2064		2	9.35743	1.61363		2	7.43489	-0.255426
	2	7.48859	-5.0327		2	10.4743	-5.00645		2	13.8213	3.13105		2	7.0996	11.0695		2	9.42298	5.22987		2	2.14983	4.96243
	2	15.5026	3.10275		2	6.1597	-6.58694		2	4.44497	0.787499		2	9.70148	18.0368		2	6.58919	5.25763		2	1.35645	3.7885
	2	16.158	-2.18388		2	6.4259	-6.25237		2	12.0585	7.49813		2	3.52134	14.0691		2	7.75892	7.41682		2	3.89913	5.71586
	2	12.3571	-3.00103		2	10.9531	-9.686		2	9.36772	4.43082		2	1.56761	15.6242		2	8.44403	3.05053		2	2.9523	1.95596
	2	11.8808	2.84773		2	7.50708	-9.6181		2	10.1705	4.29755		2	1.06656	12.1763		2	8.10869	7.51362		2	0.0763739	5.34289
	2	8.74863	-4.62205		2	14.3832	-8.2653		2	6.34993	5.57108		2	9.51729	12.0597		2	7.93394	5.67226		2	1.35195	3.21838
	2	8.98962	-0.484162		2	11.0831	-5.8752		2	9.98078	4.70777		2	2.42875	16.6327		2	13.3612	1.60426		2	3.0696	-2.32436
	2	11.0983	-0.979381		2	10.4289	-5.04634		2	11.9136	6.20623		2	7.31144	13.3057		2	10.707	-0.956498		2	6.02891	-2.06708
	2	11.099	-1.69269		2	7.12814	-6.42314		2	9.80376	4.34394		2	2.84089	14.3361		2	7.38019	7.53904		2	1.52283	5.35879
	2	11.9537	-1.00774		2	11.242	-7.78991		2	9.74014	8.53855		2	9.36201	14.7934		2	6.64552	3.49108		2	0.678272	6.77768
	2	10.3057	-2.36926		2	10.4904	-3.83293		2	12.29	6.6224		2	3.41772	13.9564		2	7.65505	8.3051		2	-1.45985	6.7958
	2	6.8825	-1.15787		2	14.4278	-7.34923		2	12.4846	6.2577		2	11.0463	13.694		2	6.92716	9.15806		2	-2.39127	5.41589
	2	11.573	-3.39517		2	5.19073	-7.73796		2	2.32171	2.89906		2	0.461751	13.1831		2	8.80161	5.36633		2	2.79265	3.63897
	2	8.41496	0.114018		2	9.35136	-5.41977		2	6.3406	0.371041		2	2.89007	12.9354		2	6.80457	5.66994		2	0.432977	4.00216
	2	9.47401	-3.55837		2	12.1408	-5.81777		2	14.6125	6.709		2	1.34164	14.466		2	10.4553	8.33116		2	2.29368	4.2512
	2	10.6333	-3.49052		2	11.9668	-5.43294		2	12.0891	7.01076		2	11.8757	15.0829		2	10.1602	3.55464		2	3.80786	3.31256
	2	12.6924	2.56536		2	12.5866	-8.08917		2	6.83043	0.983618		2	7.81605	12.9784		2	13.6254	-0.548496		2	3.43958	-2.81801
	2	12.0276	1.04671		2	14.0451	-7.03765		2	10.5205	4.11367		2	9.02355	17.3841		2	11.974	1.81445		2	1.02483	0.648039
	2	8.12934	-1.25684		2	5.30702	-7.11054		2	10.6023	9.12824		2	8.02499	14.0193		2	14.9224	2.28922		2	-0.109537	0.214675
	2	6.42938	-1.16886		2	11.1785	-4.00172		2	10.1599	8.38239		2	5.2772	14.9613		2	9.14701	6.86817		2	2.67648	4.70473
	2	7.68384	-4.21397		2	3.87419	-7.29047		2	3.84793	4.22544		2	6.17484	11.0061		2	9.9055	7.75372		2	3.44591	5.56486
	2	7.31892	-5.59039		2	6.58241	-7.06448		2	12.3626	8.08632		2	10.2588	15.287		2	6.90593	7.91855		2	-1.45278	5.3481
	2	11.4159	-2.58096		2	3.74848	-6.8592		2	9.66039	1.26899		2	11.9681	14.817		2	11.0226	-0.290684		2	9.80087	-3.34062
	2	7.839	-3.33645		2	9.06998	-5.66703		2	10.2485	3.82508		2	9.6381	16.3253		2	16.3664	1.96682		2	-0.68387	-0.400964
	2	12.2904	-5.24299		2	10.2987	-11.367		2	3.39481	0.486551		2	12.1439	14.6123		2	16.7192	1.17916		2	1.29163	-1.41601
	2	9.91705	0.390877		2	8.55515	-8.78262		2	6.62715	4.76353		2	7.79749	12.6511		2	9.60967	8.72544		2	-2.25385	5.31436
	2	15.4918	2.61881		2	3.81595	-8.00099		2	8.97791	7.19666		2	7.58774	16.0259		2	16.6269	0.42949		2	3.29507	-4.41361
	2	12.1374	0.0740127		2	11.0213	-3.63176		2	6.36846	5.7801		2	9.19039	13.4826		2	6.51186	5.3606		2	0.879105	4.82857
	2	10.3754	1.78562		2	11.5216	-8.4257		2	11.0964	3.17266		2	3.85005	14.2235		2	8.14718	7.42792		2	-0.124143	5.38951
	2	10.0342	-3.97146		2	11.9992	-6.79779		2	9.51281	3.85142		2	7.0492	15.2098		2	12.4512	0.457907		2	4.17935	-0.278769
	2	11.8969	-3.97823		2	7.17099	-6.92234		2	3.76773	3.8468		2	8.62051	14.1901		2	6.63581	6.94846		2	-1.78346	6.62181
	2	8.26533	-4.83904		2	13.7173	-7.7386		2	11.9603	2.38382		2	4.67979	9.96353		2	8.85935	5.81344		2	4.72902	2.36592
	2	14.4503	1.39462		2	13.4158	-7.05941		2	2.4519	3.57559		2	3.76461	16.7241		2	15.7926	-0.193799		2	1.98109	-3.43346
	2	13.4674	4.2814		2	14.4035	-8.72089		2	4.57327	0.363155		2	1.18077	15.619		2	8.03767	7.27704		2	1.44926	3.46614
	2	15.4308	3.29213		2	6.36875	-6.78642		2	1.90211	1.62564		2	1.16025	17.2378		2	11.4744	3.16206		2	6.98599	0.913802
	2	6.36915	-4.95991		2	10.9687	-10.5121		2	5.44097	5.1684		2	10.2017	16.6814		2	11.0852	-1.50496		2	11.751	-3.97064
	2	15.7752	0.437565		2	10.8499	-3.14148		2	15.3629	5.46303		2	-0.150595	16.9016		2	7.15026	7.87093		2	-0.939682	5.55947
	2	7.16212	-1.85128		2	14.5702	-9.22078		2	5.78779	2.0669		2	10.063	13.6809		2	15.5534	2.59115		2	-0.53205	-0.749769
	2	9.88687	-4.13862		2	4.49824	-6.97187		2	2.32766	3.82196		2	0.346727	13.7499		2	10.7974	-0.88874		2	9.71654	-2.32527
	2	12.9184	0.819861		2	12.1554	-7.04026		2	11.6574	4.96042		2	8.50918	19.0043		2	9.59994	7.18992		2	2.61619	4.6282
	2	7.76941	-5.01137		2	10.7541	-11.0071		2	12.987	7.05019		2	6.04069	9.52733		2	9.61804	0.748871		2	6.81	-0.693332
	2	11.1323	-1.97278		2	8.55568	-8.37336		2	9.5911	6.37823		2	3.80859	15.9029		2	14.4729	-0.752339		2	3.44862	-3.14434
	2	14.4839	0.764443		2	11.5953	-5.96622		2	6.15872	-0.595914		2	9.0258	14.6915		2	9.90398	6.42541		2	1.89443	3.3393
	2	9.9163	-3.2684		2	4.80938	-6.74778		2	11.3375	4.8633		2	5.21909	13.3336		2	8.57487	7.23182		2	1.11538	5.45341
	2	12.9129	-2.0105		2	8.45161	-4.64373		2	12.882	5.08341		2	1.34794	13.9378		2	7.55227	4.24573		2	2.29076	1.22278
	2	16.8452	-1.59972		2	8.86211	-6.24773		2	9.35238	4.16885		2	11.2103	16.0465		2	11.2592	-0.885686		2	11.7138	-3.0021
	2	7.59159	-4.54529		2	8.45056	-6.93371		2	4.98975	-1.26467		2	8.91287	14.4822		2	9.82698	7.39878		2	2.82722	5.72264
	2	13.9137	3.95032		2	8.91458	-6.00315		2	14.9233	5.45793		2	8.13388	16.7343		2	12.5056	1.24542		2	4.69547	-1.65746
	2	10.3239	0.661343		2	7.38932	-7.12023		2	12.1577	1.18286		2	3.1055	13.8441		2	8.71379	5.24194		2	1.66221	3.98541
	2	10.6538	-4.74583		2	6.66524	-3.89175		2	8.94474	4.41806		2	10.1043	16.453		2	13.2518	2.39488		2	2.03084	-1.58699
	2	9.95384	0.871693		2	8.03057	-7.95177		2	3.17693	0.0590677		2	0.535227	13.4347		2	9.80969	6.16205		2	2.73798	3.33094
	2	16.6819	3.06536		2	8.43973	-4.38528		2	11.6334	5.51536		2	6.75418	10.0703		2	16.387	2.15817		2	-1.03047	-0.212234
	2	11.1569	-2.95223		2	6.33146	-7.11418		2	13.206	5.90567		2	8.44496	16.6218		2	9.32487	7.50693		2	1.95034	3.56329
	2	8.16212	-4.12918		2	7.33804	-7.23726		2	5.95591	2.40307		2	3.03402	12.0754		2	8.64147	3.52119		2	3.85176	0.832199
	2	8.72336	-3.06289		2	13.2335	-5.64152		2	10.6034	3.66865		2	5.13089	10.3773		2	8.77188	7.00157		2	-0.442729	5.27694
	2	17.1709	-1.6029		2	11.7501	-5.26653		2	3.83484	0.140645		2	0.508584	16.0538		2	16.8434	2.09248		2	-0.526805	-1.18815
	2	7.94824	-3.11501		2	7.14758	-4.89281		2	8.01614	2.86125		2	11.4843	16.0484		2	10.4329	-2.62796		2	8.88279	-2.14815
	2	12.1312	2.03003		2	6.79709	-3.5582		2	7.61422	0.935587		2	4.42278	9.74989		2	15.7616	-1.70415		2	10.0838	-4.37428
	2	10.4452	-1.76686		2	4.9582	-7.95959		2	5.85218	6.44969		2	7.88422	12.8875		2	9.82679	0.379595		2	8.98343	-2.60295
	2	13.4073	3.35371		2	4.04756	-6.75167		2	7.73536	-0.10848		2	4.61216	14.4485		2	10.9605	3.09725		2	4.36027	4.26411
	2	11.3731	-2.49724		2	8.19157	-7.12246		2	5.38658	2.64454		2	3.05617	11.7036		2	8.38595	0.485031		2	5.92848	0.166789
	2	12.9466	4.39725		2	5.68143	-5.11457		2	6.78501	2.1203		2	0.136114	14.6841		2	14.2964	1.77449		2	1.25769	-1.47083
	2	7.72025	-3.90026		2	6.77152	-9.64329		2	5.4706	2.65884		2	11.0991	17.9912		2	16.4921	2.64963		2	-1.11451	0.109845
	2	7.89788	-0.669356		2	9.17782	-5.53032		2	6.6216	4.41662		2	7.88058	16.3648		2	15.164	-2.27319		2	2.68835	-1.88442
	2	8.21778	-4.36024		2	12.5274	-7.85548		2	4.06872	1.4534		2	7.70389	16.282		2	16.6135	2.48438		2	-1.0716	-1.02691
	2	14.5778	3.9186		2	10.9693	-6.96098		2	7.00878	-0.0774997		2	6.09188	14.9002		2	14.9622	1.57823		2	3.74182	-1.75789
	2	13.07	1.61943		2	13.974	-6.53954		2	12.4899	3.45016		2	0.432219	14.7741		2	11.775	0.472663		2	6.20862	-2.56532
	2	16.3627	-2.14901		2	6.68817	-7.25172		2	12.006	5.66016		2	7.32926	12.6156		2	13.47	1.3227		2	1.1511	0.04972
	2	10.8646	2.06778		2	7.73194	-9.0759		2	4.60754	4.03549		2	5.44478	10.1214		2	10.5781	4.49236		2	6.02166	2.41297
	2	10.6651	-0.248017		2	4.84039	-6.93241		2	4.52055	4.82426		2	2.53442	12.6146		2	9.82883	1.22115		2	4.54876	-0.967009
	2	9.31919	1.06251		2	11.2385	-6.78561		2	2.18144	3.72296		2	8.28554	13.5829		2	13.1684	0.399684		2	9.78888	-2.09967
	2	14.5998	3.7311		2	14.6081	-9.41666		2	1.94795	2.14488		2	0.675585	15.0308		2	8.27588	1.10545		2	7.79931	-2.01771
	2	13.902	4.46598		2	13.6073	-8.9482		2	7.33039	0.236551		2	4.66036	13.2114		2	9.20097	7.26985		2	3.00536	5.30096
	2	15.0192	0.929433		2	3.4474	-7.64659		2	6.77676	2.11642		2	2.93396	15.1938		2	8.94205	7.75424		2	0.38932	4.59768
	2	14.5957	4.29734		2	12.2907	-9.93093		2	4.79078	1.11119		2	6.87945	17.8279		2	7.19984	8.14739		2	-1.84366	5.93049
	2	12.4386	1.32539		2	6.51655	-4.43958		2	5.9616	6.91367		2	2.69324	11.1369		2	14.3521	1.20293		2	2.15151	-2.61205
	2	12.6158	2.90603		2	6.22805	-7.53391		2	13.2818	6.45927		2	10.7103	16.3301		2	6.1808	8.51956		2	-2.51793	6.12226
	2	12.911	3.7525		2	10.7901	-7.93069		2	8.1716	4.93866		2	9.38023	14.7267		2	14.4899	1.49896		2	4.66116	-3.91041
	2	11.8989	-1.96022		2	5.02701	-6.75896		2	11.1312	3.62152		2	7.98234	12.6346		2	6.86536	6.96057		2	-1.66622	5.30518
	2	9.42228	1.31517		2	7.92879	-6.58155		2	5.15439	2.76209		2	5.77751	15.4586		2	13.7986	-1.27046		2	8.40339	-3.70803
	2	14.1987	-0.786077		2	13.3014	-10.1515		2	4.32192	2.33004		2	0.0100958	16.5622		2	7.58395	0.582215		2	7.12351	-1.00126
	2	9.31239	2.78377		2	6.57214	-6.20972		2	2.83734	2.29475		2	0.202931	17.0806		2	8.07377	7.26596		2	2.57628	5.8942
	2	10.9391	-3.97161		2	8.67214	-8.17216		2	12.413	6.66399		2	1.61545	14.8464		2	13.2646	1.17498		2	5.08526	-3.34852
	2	10.559	-4.0125		2	10.4167	-8.46149		2	8.646	4.4263		2	5.64332	11.687		2	9.16218	1.79803		2	4.258	1.50882
[truncated: 680 more rows]

[truncated: 11 more sheets: Fig 4a, Fig 4b, Fig 4c, Fig 4d, Fig S1, Fig S2, Fig S3, Fig S4a, Fig S4b, Fig S4c, Fig S4d]
